# Supplementary material for: Positive mood-related gut microbiota in a long-term closed environment: a multiomics study based on the “Lunar Palace 365” experiment
Source: Microbiome. 2023 Apr 24;11:88. doi: 10.1186/s40168-023-01506-0 (PMC10124008; doi:10.1186/s40168-023-01506-0)
Supplement: Supplementary file 14 — Additional file 13: Table S1. The key species with VIP score ≥ 1 in more than 50% of the psychological factors. [file 40168_2023_1506_MOESM13_ESM.xlsx]

## Sheet: vip value
Table S1.The key species with VIP score ≥ 1 in more than 50% of the psychological factors
Spcies	Total Mood Disturbance_POMS	Tension-Anxiety_POMS	Anger-Hostility_POMS	Fatigue-Inertia_POMS	Depression-Dejection_POMS	Confusion-Bewilderment_POMS	Vigour-Activity_POMS	Self-esteem_POMS	SUM_SCL90	Somatization_SCL90	Obsessive-compulsive_SCL90	Interpersonal sensitivity_SCL90	Depression_SCL90	Anxiety_SCL90	Hostility_SCL90	Phobic anxiety_SCL90	Paranoid ideation_SCL90	Psychoticism_SCL90	Additional items_SCL90
s__Eubacterium rectale	2.18366	1.37189	1.50594	1.75552	1.52259	1.21384	2.27989	2.07314	1.97177	1.91133	1.4977	1.45933	1.57847	1.41603	1.11575	1.05211	1.16174	0.814546	0.931016
s__Eubacterium rectale CAG:36	2.09059	1.29235	1.30512	1.78436	1.29955	1.25497	2.19628	2.05859	2.03771	2.01093	1.63029	1.61809	1.45717	1.29437	0.961094	1.18705	1.60547	1.10821	1.13456
s__Roseburia inulinivorans	2.01545	1.16856	1.35559	1.73555	1.62484	1.13238	2.09688	2.05328	1.88173	1.87889	1.57676	1.54812	1.50322	1.14464	0.863608	1.05881	1.55736	0.980184	1.00499
s__Bacteroides uniformis	1.96905	1.20984	1.39063	1.67084	1.37061	0.969115	2.07628	1.86748	1.75226	1.79633	1.35647	1.15793	1.44217	1.28224	0.874548	0.951764	0.913635	0.767255	0.974207
s__Roseburia inulinivorans CAG:15	1.5834	1.21815	1.23389	1.24774	1.367	1.18526	1.73635	1.73546	1.53096	1.31139	1.19464	1.34053	1.21822	1.1906	0.858915	0.73349	1.176	0.713472	0.688804
s__Faecalibacterium prausnitzii	2.04769	1.92769	2.23623	2.15209	2.68375	0.834437	1.89173	1.98667	1.82742	1.8014	1.70005	1.67978	2.26422	1.9941	0.588255	1.00289	0.844185	0.760354	1.08952
s__Bacteroides sp. CAG:875	1.27169	1.18975	1.32935	1.43958	1.00189	0.550985	0.834136	1.06374	1.2393	1.04339	0.547425	0.694691	1.73098	1.31772	1.23391	0.554539	1.30731	0.520947	1.08003
s__Clostridium sp. CAG:265	1.26722	1.18734	1.32267	1.43408	0.995512	0.558001	0.838109	1.06367	1.23289	1.04931	0.549715	0.682817	1.71771	1.30052	1.22654	0.543305	1.29878	0.520298	1.07377
s__Bacteroides plebeius	1.36619	0.777446	0.826888	1.50992	0.91838	1.49035	1.45188	1.42631	1.21579	1.05212	1.10951	0.560365	0.831657	0.829003	1.21418	0.890914	1.19794	0.935996	1.54786
s__Bacteroides sp. Marseille-P2653	1.82466	1.29519	1.30473	1.23173	1.40585	1.55081	1.76147	1.72184	1.66098	1.13492	1.43698	1.17159	1.48299	1.41948	1.32535	1.38291	1.52234	1.52891	1.28177
s__Bacteroides finegoldii	1.87886	1.19768	1.44332	1.38848	1.65666	1.46462	2.00474	1.83989	1.8438	1.6308	1.34518	1.13396	1.42045	1.41761	1.38528	1.17357	1.31826	0.797984	1.74625
s__Clostridium sp. CAG:242	1.60249	1.72162	1.82427	1.53595	1.23453	1.66288	1.21322	1.25142	2.11192	1.33012	1.88278	2.16321	2.04191	2.5975	1.30296	0.912867	1.43644	1.73425	1.41233
s__Criibacterium bergeronii	1.7355	2.53389	2.61391	1.71228	1.77088	2.53109	1.25162	1.35874	1.73135	1.0928	1.79029	1.16107	1.38607	1.28324	0.647244	1.27344	1.95827	1.50918	1.25286
s__Lachnospiraceae bacterium MD2004	1.44559	1.40889	1.57832	1.88985	1.30541	1.23961	1.64644	1.7069	1.16301	1.4889	1.25623	1.97115	1.5238	1.79681	2.40273	1.0343	3.5354	0.656346	1.13168
s__Massilimaliae massiliensis	1.70588	2.19624	2.5353	1.83663	1.76641	2.74804	1.29199	1.44855	1.56811	1.07054	1.62547	1.24784	1.09711	1.07774	1.31374	0.866137	1.79326	1.50592	1.40154
s__Selenomonas sp. F0473	1.34226	1.82075	1.58087	1.5376	1.30322	1.92483	1.79906	1.5831	1.36795	1.44316	1.70677	1.73101	0.976074	1.31971	1.1968	2.11217	1.07966	1.27554	1.29947
s__Solitalea canadensis	1.99357	1.56529	1.48259	1.41985	1.56391	1.90422	1.82963	1.82538	1.89433	1.63217	1.69147	1.04242	1.16296	1.33038	0.678656	1.39821	1.21662	1.62047	1.22974
s__[Clostridium] ultunense	1.66453	1.2584	1.03613	1.26849	1.15213	1.43724	1.63685	1.49854	1.73416	1.39084	1.6403	1.16007	1.03245	1.40187	0.622592	1.29762	1.03051	1.69457	0.969343
s__Acholeplasma brassicae	1.43203	1.16688	1.19253	1.14887	1.18165	1.46546	1.22489	1.24695	1.54937	0.883495	1.37029	1.78184	1.26685	1.4442	1.5906	0.929977	1.29754	1.68905	1.14081
s__Acidaminococcus sp. CAG:917	1.49634	1.16464	1.14556	1.14079	1.13759	1.42094	1.28118	1.32788	1.61468	0.912998	1.3494	1.40894	1.33433	1.45587	1.83493	0.910684	1.3802	1.70051	1.22765
s__Acidiphilium sp. CAG:727	1.40285	1.09232	1.14074	1.08247	1.12606	1.42711	1.20755	1.23682	1.5362	0.857086	1.38801	1.66131	1.29608	1.41606	1.70525	0.916439	1.30377	1.65031	1.18729
s__Bacillus sp. FJAT-44921	1.56304	1.28958	1.25199	1.62468	1.21718	1.2015	1.21435	1.26418	1.70395	1.40034	1.44902	1.41807	1.29846	1.23416	1.28825	0.454416	1.42057	0.804224	1.14031
s__Bacteroides barnesiae	2.1782	1.57707	1.67434	1.74962	1.70036	1.3496	2.17903	1.94366	2.05471	1.89982	1.56222	1.60534	1.60608	1.54277	1.21767	1.05995	1.41561	0.900097	0.993028
s__Bacteroides reticulotermitis	1.97681	1.26282	1.16846	1.68217	1.39804	1.40602	2.15901	1.90706	2.08861	2.50447	2.07909	2.46429	1.0921	1.24126	0.564603	1.5009	0.585952	1.54553	1.24301
s__Bacteroides sp. CAG:598	1.93267	1.37879	1.43651	1.67771	1.56003	1.32563	1.92585	1.56708	1.85404	1.80609	1.44896	1.16264	1.42948	1.45675	0.882855	1.25079	1.19359	0.884578	1.17144
s__butyrate-producing bacterium SM4_1	1.26499	1.39404	1.4169	1.31884	1.59872	0.995007	1.35024	0.928577	1.4343	1.28932	1.01006	1.7268	1.31669	1.52148	2.27166	1.30472	1.6501	1.0979	1.38198
s__Candidatus Magnetoglobus multicellularis	1.95725	2.6029	3.28029	2.37768	2.28791	3.02562	1.07874	1.61666	1.65589	1.55836	1.64693	1.798	2.08387	1.65823	1.41126	0.810088	1.77742	0.551298	1.04196
s__Candidatus Shapirobacteria bacterium GW2011_GWF2_37_20	1.7668	1.07189	0.762871	1.3489	1.27815	1.28596	2.01836	1.83632	1.64404	1.62738	1.54316	1.38223	1.2344	1.40144	1.10384	2.35577	1.07028	1.2156	0.868232
s__Clostridia bacterium UC5.1-1D10	1.76229	1.28816	1.34515	1.80233	1.26907	1.78645	2.22816	2.09088	1.62952	1.95071	1.92416	1.99545	1.60554	1.66112	0.846167	1.88579	0.978247	1.1076	1.53383
s__Clostridium sp. CAG:302	1.17126	1.20417	1.51432	1.1436	1.06681	1.72412	1.47635	1.09706	1.41217	1.02823	1.47976	1.12399	0.643401	1.15937	1.30165	1.42923	0.768179	1.19684	1.04004
s__Desulfotomaculum alcoholivorax	1.74722	1.36898	1.0865	1.61705	1.0089	1.57144	1.63022	1.49543	1.95436	1.66404	1.97357	1.36613	1.04433	1.52829	0.526663	1.7954	1.16098	1.55668	0.620525
s__Dysgonomonas macrotermitis	2.08207	1.12097	1.64595	1.62683	1.62747	1.14024	2.05192	2.31711	1.90498	1.65696	1.09625	1.21778	2.55826	1.17129	2.5495	0.863313	1.28802	0.785114	1.95479
s__Faecalibacterium sp. CAG:1138	1.35471	1.07007	1.05848	1.02241	1.01531	1.30399	1.12788	1.16933	1.48912	0.781452	1.2599	1.11478	1.32086	1.44785	1.6848	0.839188	1.37661	1.63222	1.18391
s__Lachnospiraceae bacterium AD3010	1.44441	2.01615	1.79828	1.60048	1.1987	1.57633	1.29595	1.13851	1.89284	1.29496	1.88163	3.18854	2.92005	2.65789	1.16916	1.11825	1.63062	0.920563	0.870598
s__Paenibacillus sp. MY03	1.53058	1.22481	0.96727	1.09192	1.08846	1.45489	1.48152	1.39805	1.58336	1.19313	1.56072	1.14791	1.11339	1.40852	0.571864	1.56226	1.08593	1.63768	1.07197
s__Parabacteroides sp. CT06	1.7023	1.14171	1.01484	1.38077	1.24021	1.74284	1.69352	1.4634	1.57892	1.50261	1.31351	0.982065	1.08285	1.27703	0.900213	1.17097	1.25486	1.01772	1.2898
s__Parcubacteria bacterium C7867-001	1.91674	1.78964	1.68437	2.10157	1.48114	2.31025	1.64077	1.57773	1.87446	2.15216	1.66669	2.01421	1.94792	1.32669	0.422229	1.28966	1.00427	1.35303	0.700286
s__Slackia heliotrinireducens	1.813	1.34948	1.13401	1.70676	1.75727	1.66909	1.47243	1.63117	1.82198	1.24721	1.57936	1.30857	1.44821	1.61239	1.65942	0.903017	0.970348	1.32996	1.3944
s__Tamlana sp. s12	1.73902	1.43321	1.17107	1.40644	1.68714	1.57695	1.52613	1.51008	1.63205	1.19135	1.41419	1.24533	1.09913	1.45899	0.690597	1.34895	1.02187	1.58552	0.80984
s__Acholeplasma granularum	1.3133	1.09058	1.11756	1.0613	1.00628	1.22319	1.09227	1.15751	1.43767	0.756012	1.13392	0.966829	1.44203	1.43372	2.42162	0.720402	1.44855	1.47279	1.2687
s__Alkaliphilus sp.	1.7261	1.3089	0.82936	1.26862	1.24126	1.35169	1.7916	1.67635	1.61422	1.37691	1.45076	1.39815	1.05035	1.35626	0.994176	2.07135	1.09441	1.56247	0.699752
s__Allisonella histaminiformans	1.73987	1.53116	1.31323	1.95326	1.57835	1.33924	1.34518	1.40962	1.6235	1.87674	1.74411	1.3159	1.03274	1.53742	0.527518	1.1424	0.713898	1.38033	0.507724
s__Allobaculum stercoricanis	1.56812	1.51138	1.18089	1.3194	1.17834	1.98679	1.30741	1.26501	1.66222	1.08765	1.80004	1.35852	0.64382	1.4999	0.455789	1.18153	1.02729	1.6207	0.610554
s__Anaerostipes sp. CAG:276	1.66232	1.7784	1.78914	2.25177	1.86429	1.39651	0.985971	0.965824	2.04548	1.49035	1.54257	1.74005	1.98305	1.61612	2.28848	0.624255	1.96453	1.21554	1.59111
s__Anaerotruncus sp. CAG:528	1.41875	1.85715	1.6279	1.55382	1.39852	2.25708	0.99453	1.03788	1.62587	1.18977	1.77616	1.16807	1.10777	1.83803	0.494583	1.15668	1.22434	1.4833	0.821326
s__Bacteroides sp. 41_26	1.33834	1.25284	1.48635	1.12813	1.99346	1.19649	1.17442	0.995035	1.58077	1.05913	1.10939	1.48618	1.72051	1.57963	1.29591	0.709142	1.7924	0.79455	1.15815
s__Bacteroides sp. 43_108	2.16761	1.51122	1.61196	1.76674	1.59269	1.2321	2.11214	1.98784	1.98041	1.86007	1.38955	1.6093	1.74987	1.45244	1.35674	0.814176	1.34164	0.682796	0.832496
s__Bacteroides sp. An269	1.4068	1.08291	1.23138	1.30017	1.16427	0.91204	1.14427	1.20898	1.41241	1.12721	1.02379	1.16552	1.38308	1.11141	1.10902	0.585374	1.15585	0.714101	1.22532
s__Bacteroides sp. Marseille-P3166	1.56183	1.47924	1.26575	1.22975	1.47638	1.23111	1.3616	1.09947	1.76135	1.64738	1.47321	1.84895	1.19391	1.55443	0.556828	1.17417	1.17282	0.74893	0.853712
s__Bacteroides stercoris	1.88326	1.50492	1.53364	1.40536	1.66838	1.41634	1.64307	1.58132	1.88408	1.60967	1.34987	1.79133	1.57202	1.49782	1.37664	0.844979	1.4763	0.614555	0.865886
s__Bacteroides stercoris CAG:120	1.56691	1.31942	1.33683	1.14104	1.47468	1.26513	1.31085	1.261	1.62512	1.3459	1.17245	1.60665	1.37509	1.33056	1.19177	0.770404	1.30862	0.537925	0.909688
s__Bifidobacterium kashiwanohense	1.35671	1.14445	1.07315	1.05821	1.21049	1.22446	1.24773	1.23549	1.3435	0.916359	1.27667	1.58863	1.51726	1.76446	0.703574	1.07748	1.05287	1.59042	0.788226
s__Butyrivibrio sp. INlla16	1.44857	1.5351	1.18654	1.36753	1.13526	1.66855	1.17841	1.17863	1.57489	1.21614	1.5102	1.26181	1.3552	1.26607	0.496302	0.997754	1.17713	1.47952	0.496472
s__Chitinophaga jiangningensis	1.77011	1.35532	1.75228	1.80356	1.73947	1.03471	1.3878	1.64949	1.76251	2.09033	1.33434	0.784484	2.3903	1.57236	1.34814	2.02426	0.983214	1.22458	0.918127
s__Chryseobacterium takakiae	1.64104	1.10731	1.17349	1.19743	1.21983	1.02298	1.68534	1.64982	1.43187	1.21063	1.01919	1.25059	1.13611	1.03075	1.155	0.605827	1.16546	0.546549	0.710624
s__Clostridiales bacterium VE202-08	1.25136	1.73777	1.40804	1.205	1.40536	1.82194	1.24645	1.20144	1.34095	0.841936	1.34047	1.48438	1.19355	1.52031	0.660856	1.13709	1.19043	1.65965	0.741198
s__Clostridium sp. BNL1100	1.72818	1.47025	1.58804	1.96883	1.36038	0.930295	1.2442	1.37972	1.77671	1.62603	1.23685	1.10119	1.77504	1.45904	1.2954	0.48997	1.3191	0.801563	1.29319
s__Clostridium sp. CAG:138	2.06605	4.55819	4.86439	3.50151	3.08938	4.76164	0.769866	1.01454	2.04662	1.81961	2.96109	3.11401	1.93862	2.59562	1.03087	0.832291	2.47949	1.20802	0.609118
s__Clostridium sp. CAG:245	1.18687	2.71391	1.9505	2.16963	2.00293	2.43277	0.500742	0.50274	1.80542	0.687289	2.06313	3.40079	2.70433	2.70782	2.32082	1.26278	1.36179	1.57357	1.54505
s__Clostridium sp. CAG:245_30_32	1.12213	2.88401	2.08084	2.27666	2.13319	2.51611	0.383574	0.41227	1.74789	0.746757	2.08441	3.41225	2.59958	2.81346	2.45731	1.35959	1.15899	1.48936	1.36981
s__Croceibacter phage P2559S	1.91724	1.41017	1.56877	1.38954	1.59892	1.45675	1.73076	1.70731	1.85215	1.61686	1.42312	1.71824	1.58953	1.38154	1.29311	0.871133	1.06069	0.708399	0.609343
s__Desulfobacca acetoxidans	1.7252	1.10139	1.17498	1.26029	1.20224	1.06772	1.77172	1.75661	1.49745	1.23033	1.09687	1.29849	1.17472	1.07819	1.21338	0.623244	1.22983	0.589491	0.757976
s__Dialister invisus	1.78377	1.37785	1.312	1.72719	1.5819	1.31425	1.44399	1.59708	1.63064	1.82017	1.5861	1.37571	1.25701	1.49034	0.646066	1.1863	0.86298	1.32341	0.694196
s__Dialister sp. CAG:357	1.68978	1.43812	1.30879	1.86537	1.59047	1.26533	1.26965	1.38261	1.53398	1.7554	1.61177	1.39395	1.06085	1.51373	0.511516	1.13352	0.719616	1.33394	0.51716
s__Dialister sp. CAG:486	1.93558	1.43618	1.30296	2.12639	1.65287	1.29616	1.58344	1.71745	1.8027	2.41069	1.88758	1.58171	1.25297	1.53552	0.455743	1.18879	0.648407	1.09568	0.5095
s__Dialister succinatiphilus	1.64892	1.37746	1.23889	1.80355	1.54188	1.19155	1.25219	1.37098	1.51056	1.76703	1.59077	1.40401	1.06879	1.50607	0.494325	1.11302	0.704013	1.28202	0.527445
s__Dokdonia sp. MED134	1.70614	1.16613	1.18576	1.27082	1.28666	1.08903	1.72346	1.66881	1.49431	1.31218	1.05071	1.3275	1.16126	1.09421	1.19956	0.666478	1.22936	0.536712	0.567336
s__Enterococcus rotai	1.77022	1.21094	1.50497	1.545	1.30397	0.871248	1.54946	1.6419	1.65731	1.3967	1.02077	1.16554	1.7449	1.43958	1.38211	0.309882	1.24175	0.553687	1.061
s__Eubacterium eligens CAG:72	1.3724	1.25799	1.3511	1.54524	1.26569	1.05035	0.888419	0.956475	1.63001	1.16746	1.20491	1.21583	1.41982	1.2665	1.64104	0.416157	1.62989	1.31939	1.03172
s__Eubacterium sp. CAG76_36_125	1.23144	1.52406	1.63696	1.70869	1.73329	1.61228	1.00148	0.997182	1.33111	0.626769	1.3733	1.70559	1.50125	1.14931	1.32031	1.19553	1.77634	0.70797	2.12813
s__Firmicutes bacterium CAG:552	1.39121	1.13454	1.06229	1.05209	1.03713	1.33759	1.18716	1.26051	1.50115	0.796127	1.17814	0.867015	1.22227	1.28673	1.95694	0.807784	1.5859	1.59225	1.24026
s__Hyphomonas sp. BRH_c22	1.06034	1.62954	1.03587	1.35362	0.853115	1.56911	1.20515	1.10868	1.12304	0.622893	1.71123	1.21556	0.657828	1.0478	1.66219	1.01026	1.23364	1.49658	1.07637
s__Janthinobacterium sp. BJB446	1.87598	1.42745	1.42089	1.29113	1.61228	1.5179	1.8094	1.60787	1.84545	1.46868	1.3447	1.61421	1.41779	1.44129	1.22207	0.979994	1.58291	0.670454	0.778561
s__Lachnospiraceae bacterium AC2014	2.03462	1.76551	1.89134	2.09667	2.18625	1.15718	1.52641	1.8606	1.73914	2.44543	1.37601	1.65137	1.59267	1.66336	0.383694	1.5726	0.202276	1.64633	0.863253
s__Lactobacillus delbrueckii	2.08878	1.71789	1.33411	2.16731	2.00944	1.44651	1.75897	1.80825	1.86649	2.52696	1.9543	1.58636	1.18605	1.50415	0.298684	1.36326	0.627374	1.18368	0.833471
s__Lutibacter maritimus	1.96871	1.32781	1.70395	1.59598	1.57218	0.943864	1.62733	1.9102	1.74042	1.54927	1.13663	1.50795	2.02997	1.18681	1.29359	0.49757	1.01849	1.1704	0.536813
s__Mucinivorans hirudinis	2.03303	1.16323	1.07659	1.9776	1.12949	0.816371	2.21086	2.20475	1.73357	2.702	2.01249	1.89657	1.20706	1.08236	0.277941	1.67228	1.01423	0.352186	1.49584
s__Oblitimonas alkaliphila	1.65146	1.06028	1.11957	1.27426	1.15351	1.0386	1.66356	1.63947	1.42834	1.22334	1.0055	1.26539	1.12094	1.05123	1.2018	0.615119	1.21301	0.506577	0.574372
s__Paenibacillus beijingensis	1.73838	1.68278	1.5085	1.57728	1.21929	1.65958	1.49216	1.4168	1.72734	1.29826	1.86111	1.06514	0.950437	1.33582	0.956585	1.62171	1.06592	1.60589	0.635468
s__Paenibacillus pabuli	1.66255	0.839553	1.15678	1.45256	1.07429	1.06942	1.7317	1.71678	1.46885	1.23033	1.10475	1.17298	1.12126	1.18543	1.08857	0.680709	1.18273	0.612452	1.25227
s__Peptococcaceae bacterium 1109	1.96803	1.49923	1.30057	2.06362	1.63619	1.21825	1.65517	1.73099	1.86903	2.37988	1.92514	1.64799	1.27659	1.57344	0.359726	1.27217	0.644076	1.18808	0.495645
s__Peptoniphilus lacrimalis	1.57934	1.17572	1.13269	1.36796	0.925364	1.61452	1.39456	1.41133	1.79062	1.44574	1.72478	1.22789	1.23518	1.5934	0.541929	1.30348	1.02997	1.48041	0.985982
s__Piscirickettsia litoralis	1.64887	1.04849	1.11489	1.29638	1.14582	1.03607	1.6557	1.63821	1.42388	1.21677	1.00532	1.25872	1.11543	1.04838	1.1959	0.611792	1.20824	0.50364	0.591955
s__Proteiniborus sp. DW1	1.72378	1.17611	1.46842	1.70431	1.55209	1.10391	1.59863	1.46186	1.69325	1.60781	1.4146	1.26735	1.5063	1.23204	0.730165	0.84104	1.20577	0.717093	1.74475
s__Pseudoalteromonas sp. TAB23	1.65235	1.0934	1.12124	1.26518	1.16519	1.03957	1.66223	1.63555	1.42556	1.21865	1.0027	1.26541	1.11952	1.04862	1.19933	0.615043	1.20975	0.505779	0.565984
s__Pseudovibrio sp. Ad37	1.64924	1.08645	1.12777	1.2241	1.16284	1.0433	1.67512	1.6317	1.42839	1.21797	1.00095	1.26992	1.12909	1.05563	1.20776	0.617743	1.21645	0.511808	0.543947
s__Rufibacter sp. DG15C	1.77667	1.11503	1.21719	1.29661	1.24105	1.10368	1.83113	1.78801	1.55261	1.31898	1.12449	1.32813	1.22606	1.11405	1.21841	0.651961	1.23529	0.610271	0.692323
s__Ruminococcus sp. 5_1_39BFAA	1.78835	1.40392	1.63827	1.47488	1.30523	0.788706	1.99847	1.94954	1.68746	1.45993	1.3211	1.96176	1.69143	1.46863	1.04158	0.91765	1.71932	0.552771	1.72892
s__Ruminococcus sp. CAG:254	1.51372	1.38911	1.12972	1.37654	1.16583	0.972868	1.6971	1.48443	2.20318	2.2413	2.35506	2.28568	1.21815	2.12639	2.33858	1.56168	0.705401	0.25804	1.63861
s__Schleiferia thermophila	1.71826	1.80891	2.54269	1.33052	1.37751	1.27787	1.22434	1.42662	1.55165	1.08449	1.16852	1.33889	1.72438	1.2062	0.739465	0.804935	1.11288	1.44913	0.36817
s__Sharpea azabuensis	1.3777	1.07181	1.51982	1.45267	1.58066	0.832842	0.874382	1.21591	1.72505	1.2602	1.11854	1.61889	1.97025	1.84841	2.41965	1.47558	1.22437	1.64044	0.535178
s__Sporocytophaga myxococcoides	1.92903	1.39001	1.42051	1.40058	1.4855	1.30974	1.93641	1.76206	1.78857	1.4853	1.23988	1.63897	1.45924	1.33742	1.38883	0.788783	1.48929	0.669312	0.557807
s__Sutterella sp. 63_29	1.76834	1.13833	1.12171	1.39809	1.18631	1.11725	1.80301	1.79252	1.52436	1.40581	1.11754	1.36538	1.16902	1.06045	1.18337	0.6985	1.14913	0.522194	0.58853
s__Sutterella sp. KLE1602	1.66038	1.0887	1.11281	1.29323	1.16525	1.04431	1.67326	1.65543	1.43386	1.25368	1.00692	1.28926	1.12849	1.04307	1.20646	0.620046	1.18981	0.489177	0.551651
s__Treponema brennaborense	1.52235	1.208	1.58348	1.17191	1.1775	1.06721	1.27549	1.35143	1.57254	1.06875	1.33116	1.49945	1.39107	1.2942	0.777757	0.740182	1.10623	1.65029	0.609576
s__uncultured bacterium A1Q1_fos_4	1.66656	1.09677	1.13022	1.26727	1.15557	1.04199	1.68924	1.65569	1.44632	1.24523	1.02512	1.27559	1.13558	1.05365	1.19903	0.624601	1.20904	0.49409	0.604212
s__uncultured bacterium Contig575	2.17716	4.66393	4.95591	3.5465	3.04337	4.80814	0.899072	1.13649	2.12198	2.02621	3.11687	3.13569	1.81831	2.57024	1.22056	0.910755	2.37321	1.00677	0.484537
s__uncultured Bacteroides sp.	1.82223	1.53297	1.33983	1.52394	1.58532	1.16609	1.87849	1.41245	1.91769	1.90566	1.70152	1.42514	1.0997	1.7657	0.724965	1.52961	1.00991	0.989083	0.354727
s__Xenorhabdus nematophila	1.64715	1.06543	1.12554	1.23807	1.15821	1.04338	1.66458	1.63164	1.42946	1.22512	1.00202	1.2656	1.12613	1.04947	1.2064	0.619091	1.2138	0.512743	0.568664
s__Acetonema longum	1.58866	1.09425	0.943265	1.13344	1.30676	1.2936	1.51392	1.43074	1.48448	1.25642	1.41878	1.05778	0.759723	1.32561	0.634449	1.20788	1.04988	1.6021	0.472955
s__Anaerococcus lactolyticus	1.17296	1.94632	1.94499	1.7732	1.91456	2.06423	1.06164	0.995636	1.28451	0.804726	1.4098	2.02656	1.73061	1.77462	0.508098	1.02882	1.13019	1.61614	0.967391
s__Anaerovibrio sp. JC8	1.35298	2.08803	2.5848	1.69607	2.12846	0.900496	1.32369	1.1051	1.18205	1.12585	0.975804	1.28125	1.77397	1.83329	1.3068	0.56488	1.82382	0.503446	1.20022
s__Bacillus beveridgei	1.48253	2.05115	2.38892	1.85216	1.80302	2.14047	0.956371	1.03767	1.39714	0.751456	1.50899	1.58172	1.93415	1.24062	0.762515	1.42319	1.43862	1.40315	0.9391
s__Bacillus jeotgali	1.58665	1.39994	1.33686	1.84741	1.61833	1.30065	1.14278	1.2479	1.49214	1.66663	1.55003	1.23712	0.976266	1.3288	0.354038	1.08644	0.670732	1.32198	0.37355
s__Bacillus pseudofirmus	1.28951	1.26617	0.969152	1.05904	0.942116	1.59388	1.24908	1.20573	1.35897	0.822511	1.37917	1.28423	1.08716	1.21273	0.764415	1.2821	1.10017	1.58693	1.18575
s__Bacillus toyonensis	1.27284	1.29663	1.08125	1.20105	0.999634	1.33365	1.06275	1.04302	1.44273	0.842858	1.35414	1.07583	1.13226	1.58315	0.567078	1.14177	1.11876	1.59156	0.76791
s__Bacteroides coprophilus	1.66207	1.28571	1.4431	1.35949	1.31092	1.01848	1.50458	1.3816	1.49817	1.21157	0.94003	1.13395	1.3915	1.35528	1.15443	0.409878	1.24608	0.928977	0.873554
s__Bacteroides coprophilus CAG:333	1.63048	1.37758	1.59746	1.10858	1.51479	1.12534	1.36866	1.26453	1.68267	0.984142	0.867698	1.6282	1.70517	1.42926	1.74653	0.299628	2.03397	1.07572	0.667853
s__Bacteroides faecis	1.87021	0.995676	1.22001	1.62411	1.33799	1.15757	2.23973	2.01528	1.88562	2.31185	1.71665	1.32385	1.38521	1.15805	0.962349	1.86978	0.759237	0.783601	1.08852
s__Bacteroides phage B124-14	1.34337	1.12443	1.21359	0.98266	1.27905	1.17585	1.11587	1.0688	1.51064	1.23546	1.15817	1.40796	1.33914	1.17595	1.28124	0.658832	1.0273	0.590853	0.403223
s__Bacteroides sp. An19	1.73483	1.12285	1.19143	1.75519	1.22732	0.988603	1.94034	1.91453	1.60994	1.93859	1.37744	1.19513	1.32725	1.08685	0.965523	1.53147	0.592133	1.3264	0.935374
s__Barnesiella intestinihominis	1.54576	1.20639	1.24682	1.09316	1.2343	1.00049	1.27213	1.4669	1.49616	1.02592	1.14706	1.59468	1.45562	1.29021	0.862082	0.668385	0.989507	1.44188	0.551485
s__Bifidobacterium minimum	1.04114	1.5109	1.76809	1.62524	2.10928	2.11114	0.726496	0.776064	1.15802	0.664602	1.09417	1.8192	1.5881	1.88346	1.034	1.12241	1.10365	1.51577	0.718615
s__Bittarella massiliensis	1.31683	1.2908	0.772707	1.0685	0.922893	1.57055	1.50125	1.29811	1.41896	1.05901	1.46714	1.37887	0.650742	1.46025	1.05193	2.07368	1.15856	1.49844	0.638538
s__Butyrivibrio sp. NC2002	1.49494	1.15052	0.902808	1.06028	1.05771	1.40024	1.39704	1.36777	1.77712	1.59299	1.60582	1.11218	0.84074	1.55459	0.615662	1.27541	1.24942	1.71567	0.771067
s__Candidatus Hamiltonella defensa	1.60143	1.13291	1.18657	1.18341	1.19553	1.04179	1.65318	1.52979	1.41483	1.16746	0.952878	1.29957	1.18637	1.08466	1.23394	0.585747	1.27873	0.564863	0.53959
s__Candidatus Stoquefichus sp. SB1	1.04557	1.42631	1.5277	1.47124	1.79673	1.31342	0.624181	0.692204	1.26292	1.15849	0.909979	1.39093	1.76778	1.37261	1.70268	0.619796	1.04912	1.02564	1.29888
s__Cellulophaga baltica	1.60529	1.08645	1.1345	1.17645	1.15269	1.02442	1.67601	1.56978	1.40264	1.19252	0.968195	1.25321	1.14855	1.04586	1.1957	0.608835	1.20564	0.528098	0.534379
s__Chitinophaga niabensis	1.72829	1.32128	1.32785	1.64578	1.60508	1.14883	1.41379	1.58972	1.64156	2.03838	1.5047	0.949328	1.57794	1.45324	0.983888	2.03084	0.83361	1.35046	0.614163
s__Chlorobium phaeobacteroides	1.64135	1.06606	1.11896	1.25236	1.16472	1.03749	1.65369	1.62419	1.41962	1.21603	0.995224	1.26655	1.11709	1.052	1.19986	0.613422	1.20963	0.500898	0.539364
s__Clostridia bacterium BRH_c25	1.3483	1.57079	1.4666	1.28696	1.44381	1.81635	1.28163	1.21578	1.51234	0.95391	1.44952	1.15744	0.888211	1.30016	0.674556	1.13926	1.09147	1.67857	0.820963
s__Clostridiales bacterium VE202-03	1.07341	1.37022	1.326	1.46621	1.32505	1.08527	1.22367	1.17911	1.18221	1.06311	1.24921	1.78395	1.25016	1.41078	0.570971	0.589357	0.450091	0.715732	1.23333
s__Clostridiales bacterium VE202-13	1.31203	1.35993	1.42116	0.978314	1.20133	1.43473	1.10513	1.09252	1.14916	0.874271	1.08465	1.09372	1.17393	1.0699	1.06729	1.65744	0.886755	1.33844	0.88475
s__Clostridium hathewayi CAG:224	1.67164	1.25241	2.06952	1.45234	1.52951	0.4897	1.35451	1.552	2.14452	2.14216	1.03517	2.63217	2.69846	2.9738	2.8589	0.738345	1.6229	0.456159	0.597093
s__Clostridium sp. C105KSO14	1.58015	2.04587	3.10041	2.38752	2.69969	0.626397	1.32999	1.73029	1.3145	1.22938	1.04136	1.44073	2.18066	2.24616	1.26074	0.448132	0.875938	0.265876	1.34812
s__Clostridium sp. CAG:349	1.28814	1.30778	1.08582	1.19308	0.988112	1.36113	1.06239	1.08105	1.39844	0.795523	1.25696	1.20209	1.32651	1.64237	1.08332	0.820063	1.22795	1.62323	0.978313
s__Cohnella sp. OV330	1.30892	1.11439	0.950959	1.14175	1.06068	1.6571	1.32998	1.24593	1.43525	0.869612	1.46501	1.24744	1.10091	1.46754	0.646173	1.11882	1.21103	1.54896	0.892913
s__Desulfitibacter alkalitolerans	1.56311	1.16971	0.967305	1.12759	1.01875	1.44294	1.43957	1.38126	1.67175	1.2089	1.5387	1.07036	0.948477	1.28789	0.625845	1.41113	1.18187	1.66487	0.783023
s__Desulfotomaculum gibsoniae	1.55288	1.85024	1.81278	1.45315	1.21221	1.95461	1.46403	1.29734	1.56687	1.92505	1.83216	0.958066	1.25528	1.37807	0.891999	1.61464	0.899933	1.13781	0.633672
s__Edwardsiella anguillarum	1.63705	1.0587	1.10889	1.29915	1.16007	1.0342	1.63499	1.61674	1.41488	1.22173	0.989826	1.25811	1.10631	1.04263	1.19238	0.612315	1.20241	0.496676	0.574628
s__Faecalibaculum rodentium	1.56814	1.23284	1.25094	1.03774	1.27894	1.06279	1.5904	1.3879	1.45322	0.942331	1.07401	1.35267	1.17785	1.14501	1.35917	0.608523	1.39865	0.766592	0.661153
s__Gorillibacterium massiliense	1.43606	1.05667	0.614413	1.63527	1.12569	1.54882	1.71887	1.50405	1.71571	2.07652	1.96643	1.15582	0.847539	1.27089	1.07697	1.71453	0.646301	1.09568	0.477371
s__Kluyvera cryocrescens	1.42783	1.47138	1.74778	1.46544	1.93735	1.08729	2.35667	1.86782	1.41122	2.04178	1.8711	1.53491	0.952489	1.19966	0.571821	3.29438	1.15854	0.853051	0.768886
s__Lachnospiraceae bacterium 7_1_58FAA	1.37804	1.57113	1.10152	1.31821	1.17685	1.82078	1.48176	1.42868	1.45976	1.13757	1.49249	1.39918	0.950488	1.37341	0.60512	1.61004	0.998655	1.48091	0.572907
s__Moritella viscosa	1.27192	0.883107	0.754711	0.946425	1.57591	1.04765	1.22035	1.27866	1.14653	0.63801	1.33022	1.25453	1.47502	1.37986	1.66112	1.15521	1.12648	1.41177	1.0737
s__Paenibacillus daejeonensis	1.36422	1.13217	0.989758	1.15361	1.01106	1.68319	1.45949	1.31389	1.46888	1.06833	1.60283	1.40427	0.925208	1.49199	0.463879	1.52928	1.05088	1.52373	0.688839
s__Paenibacillus phage PG1	1.45455	2.14684	2.44125	1.85996	1.8619	2.17729	0.916956	1.01092	1.28667	0.704119	1.44487	1.44812	1.87101	1.08227	0.851409	1.5476	1.34226	1.31348	0.826106
s__Paenibacillus sp. DMB20	1.32593	0.93271	1.05603	1.08205	1.22009	1.38654	1.3466	1.33826	1.30533	0.820192	1.13343	1.25542	0.944653	1.20779	0.854738	1.27851	1.17103	1.64386	1.25463
s__Paenibacillus sp. FSL H7-0737	1.57357	1.0482	1.1279	1.18339	1.11395	1.00425	1.66681	1.54528	1.38078	1.14824	0.952213	1.23598	1.15013	1.03408	1.19445	0.612968	1.20712	0.545976	0.551902
s__Peptoniphilus sp. KHD5	1.17516	2.34969	1.63864	1.79964	1.24768	2.40793	1.12721	1.05271	1.28089	0.877084	1.72938	1.65607	0.899648	1.44084	1.27404	0.947052	1.22632	1.58491	0.920492
s__Prevotella sp. P5-126	2.11426	0.772051	0.739985	1.739	1.27787	1.64208	2.61094	2.30934	2.21924	2.63507	2.19024	1.94292	1.30228	0.926511	1.23965	1.92795	0.459429	1.4483	1.17379
s__Proteobacteria bacterium CAG:139	1.66755	1.29218	1.55501	1.77172	1.8677	0.875553	2.10362	2.03155	1.39684	2.41437	1.66911	1.56892	1.53867	0.99036	1.61243	1.70857	1.18398	0.642135	0.560215
s__Riemerella anatipestifer	1.59727	1.02885	1.15662	1.21851	1.1497	1.02895	1.72153	1.56096	1.37726	1.16002	0.957557	1.2074	1.17196	1.04262	1.16187	0.627817	1.13668	0.52649	0.565695
s__Ruminobacter amylophilus	1.59361	1.38409	1.30018	1.73182	1.47228	1.38647	1.15761	1.26138	1.52606	1.4139	1.58219	1.30441	0.972805	1.41378	0.574166	1.02142	0.828125	1.51847	0.420566
s__Ruminococcaceae bacterium CPB6	1.591	1.41791	0.88148	1.35158	1.17597	1.76037	1.29435	1.41091	1.55921	1.20661	1.51519	1.13286	0.825884	1.44826	0.637494	1.3281	1.04934	1.45148	0.920097
s__Sphingobacterium sp. 1.A.5	1.73838	1.33991	0.953034	1.31022	1.83664	1.56263	1.6074	1.5673	1.54891	1.11835	1.37304	1.22069	0.969202	1.33248	0.823675	1.3402	1.13857	1.59528	0.730263
s__Sporolactobacillus laevolacticus	1.04477	1.09607	1.81535	1.13715	1.64561	1.67234	0.766828	0.677206	1.39901	0.451391	1.3378	2.14887	2.1138	1.01662	1.41791	0.878403	1.82158	1.73628	1.55258
s__Sporomusa sphaeroides	1.42216	1.05302	1.30598	1.30604	1.29185	0.823833	1.12289	1.17854	1.31612	1.11814	0.73627	0.929503	1.3125	1.2578	1.10634	0.596765	1.5238	1.16097	1.03909
s__Streptococcus constellatus	1.3009	1.0442	0.677472	1.03851	0.815524	1.3975	1.30758	1.05853	1.60614	1.13634	1.48658	1.52321	0.530652	1.61527	1.07741	1.47055	1.88208	1.23512	0.377311
s__uncultured crAssphage	1.94878	1.16622	0.8748	1.47428	1.15996	1.38517	2.42663	2.12324	1.81464	2.20239	2.00861	1.34431	0.751357	1.27664	0.661049	2.72905	1.0777	1.07799	0.653358
s__unidentified virus	1.3836	1.03092	1.11864	1.36281	1.07721	1.14417	1.07871	1.1363	1.49921	1.31131	1.22592	1.1891	1.20888	1.0407	0.999704	0.660346	1.09796	0.685679	0.617808
s__[Clostridium] cellobioparum	1.60753	1.26206	1.27982	1.39076	1.26573	0.838117	1.4265	1.44434	1.43818	1.33604	0.841431	1.20669	1.40437	1.16352	1.3158	0.345283	1.25177	0.431365	0.648
s__[Clostridium] populeti	1.46814	1.13464	1.35019	1.55696	1.27701	0.959087	1.3535	1.12163	1.12625	1.58599	1.01645	1.01711	1.12591	0.962105	1.39367	1.00908	0.590106	0.713796	0.810041
s__[Eubacterium] eligens	1.30561	1.30457	1.32714	1.56121	1.23026	0.996129	0.725757	0.835996	1.52727	1.07347	1.14289	1.27052	1.35351	1.22068	1.57925	0.424357	1.6068	1.14471	0.848449
s__Acidaminococcus intestini	1.43952	1.0216	1.00182	1.81273	1.08393	0.541585	1.39601	1.5027	1.33622	2.37388	1.3569	1.71721	1.16075	1.0754	0.279218	0.783017	0.674786	0.107053	1.19184
s__Adlercreutzia equolifaciens	1.25496	2.76573	2.36824	1.95364	1.60398	2.85533	0.608852	0.65973	1.6038	0.826698	2.23204	2.20712	1.1867	1.7336	0.430567	1.18751	1.7821	1.4654	0.670189
s__Alistipes sp. CAG:29	1.53757	1.42894	1.66758	1.16084	1.37842	1.12599	1.27942	1.43894	1.34352	0.951072	1.17265	1.37028	1.36215	1.2654	0.645514	0.99201	0.875766	1.44382	0.293302
s__Anaerosporobacter mobilis	1.48911	1.41825	1.36815	1.84842	1.59498	0.870477	0.973269	1.05705	1.70301	1.79443	1.57124	1.48521	1.37909	1.44491	1.13332	0.865512	0.61825	0.502848	1.60431
s__Arcobacter cibarius	1.47357	0.956359	0.758225	1.04404	1.44154	1.1352	1.58679	1.5166	1.30452	0.974201	1.43078	1.19911	0.966982	1.23713	1.32486	1.6934	1.19602	1.33543	0.698547
s__Bacteroidales bacterium Barb6	2.03939	0.930078	1.13799	1.81393	1.33466	0.718219	2.27943	2.3661	1.84201	2.3832	1.64376	1.64616	1.73156	1.31261	1.09617	1.21167	0.482394	0.750319	0.753693
s__Bacteroidales bacterium KA00344	1.68196	0.530156	0.795237	1.25088	1.04677	1.33908	2.08588	1.95296	1.48848	1.6121	1.25108	0.930975	1.16612	0.575275	1.00267	1.09107	0.655064	1.32435	1.82599
s__Bacteroides coprocola CAG:162	1.43941	1.14563	1.31119	1.31989	1.34131	0.897145	1.29333	1.05799	1.48841	1.44645	1.2049	1.13469	1.30685	1.20503	0.635338	1.03024	0.735105	0.775572	0.72576
s__Bacteroides mediterraneensis	1.85811	1.37939	1.45744	1.56995	1.38553	0.933983	1.85348	1.61592	1.73679	1.62923	1.321	1.33542	1.3769	1.45869	0.867144	0.967129	1.09891	0.740313	0.530136
s__Bacteroides plebeius CAG:211	2.02536	1.27383	1.44992	1.6981	1.44294	1.02447	2.12141	1.89022	1.80891	1.82721	1.39902	1.19427	1.48933	1.34236	0.892206	0.994519	0.957051	0.798553	0.994518
s__Bacteroides sp. 3_1_40A	1.18391	0.832402	1.09205	1.10307	1.59569	1.01926	1.34525	1.42038	1.14871	1.11484	1.03471	0.43909	1.16595	1.17861	0.817894	0.802223	0.778104	1.19833	1.95585
s__Bacteroides sp. CAG:20	1.60067	1.21739	1.39088	1.22811	1.27288	0.782455	1.29533	1.50809	1.50747	1.16598	1.09122	1.75755	1.59119	1.34371	0.806325	0.538794	0.776868	1.2725	0.647279
s__Bacteroides sp. HMSC068A09	1.39773	0.88655	1.26797	1.37153	1.34827	0.951321	1.51242	1.22929	1.46268	1.62417	1.42521	1.06772	1.09075	1.08148	0.72907	1.47821	0.981831	0.824558	1.41399
s__Bacteroidetes bacterium GWB2_41_8	1.60341	1.05267	1.15576	1.11946	1.09006	1.01557	1.64682	1.63388	1.3967	0.989384	0.981608	1.24972	1.15949	1.01996	1.30374	0.61868	1.34238	0.636269	0.752556
s__Bacteroidetes bacterium oral taxon 272	1.23131	0.867443	0.906479	1.20584	1.20177	1.05805	1.50157	1.33969	1.40837	1.70527	1.22339	1.43326	1.28522	1.301	0.74547	1.10266	0.479428	0.64761	1.08839
s__Bizionia argentinensis	1.53957	1.04663	1.10631	1.18976	1.12487	0.987571	1.63642	1.49965	1.35063	1.15804	0.92672	1.23957	1.1299	1.01989	1.18092	0.576387	1.17472	0.489884	0.578716
s__Brachyspira sp. CAG:700	1.31876	1.11847	1.21563	0.882997	0.899545	1.28671	1.05046	1.12141	1.59563	0.833545	1.33742	0.894014	1.09523	1.50605	2.07631	0.72744	1.57369	1.53659	1.03737
s__Butyrivibrio proteoclasticus	1.26272	1.2743	1.38847	1.22527	1.23097	1.24642	0.907808	1.00042	1.31183	1.2126	1.04355	0.949117	1.40385	1.2104	0.359583	0.745996	1.41336	1.3776	0.397368
s__Calderihabitans maritimus	1.37539	1.22217	1.17567	1.00341	1.07536	1.49501	1.07974	1.07713	1.54916	0.876447	1.38744	0.93278	1.06692	1.43027	0.568529	0.957208	1.28706	1.80964	0.691719
s__Caloranaerobacter ferrireducens	1.6871	1.28886	1.06693	1.65842	1.19964	1.10382	1.68255	1.62376	1.50866	2.20035	1.69005	0.968908	1.23078	1.08459	0.636037	1.86883	0.485705	0.910049	0.563205
s__Catonella morbi	1.30727	1.37005	0.976732	1.18934	1.08522	1.19584	0.994911	1.20762	1.48433	1.29214	1.28846	0.757884	1.0115	1.61578	1.57655	1.02262	0.953465	1.27977	0.544776
s__Chryseobacterium daeguense	1.35925	0.93209	0.775146	0.948546	1.62685	1.08162	1.31437	1.35209	1.19545	0.743519	1.35537	1.22133	1.26668	1.40478	1.37563	1.16679	1.19947	1.43599	0.731154
s__Clostridiales bacterium 38-18	1.51378	1.31378	1.60185	1.03159	1.37143	1.61196	1.17666	1.17248	1.57733	0.934365	1.43905	0.887509	1.05797	1.3847	0.566265	0.994755	1.39376	1.67909	0.682142
s__Clostridiales bacterium 43-6	1.46381	1.73093	1.2776	1.25112	1.36733	1.74204	1.11727	1.16108	1.33482	0.909483	1.42298	0.873242	0.648616	1.11758	0.58681	1.0406	1.01813	1.47784	0.393586
s__Clostridium sp. CAG:264	1.28559	1.04164	0.989965	1.37248	1.42074	1.1918	1.96313	1.58025	1.35494	1.40303	1.79755	1.14396	1.03334	0.743505	0.543292	2.62981	0.386987	0.531997	1.02316
s__Clostridium sp. KNHs209	1.29818	0.971507	0.882973	1.01447	0.912571	1.17203	1.17065	1.29523	1.60953	1.41964	1.36546	1.09694	1.10856	1.7327	0.930606	1.11284	1.1241	1.64027	0.643335
s__Clostridium sp. SS2_1	1.26624	1.37576	1.80789	1.87413	1.99111	0.695975	1.35862	1.24449	1.05906	1.36749	1.13922	0.777343	1.55589	1.80761	0.994641	1.24112	0.790241	0.470952	1.66088
s__Clostridium tunisiense	1.81864	1.11454	0.934131	1.64407	1.15204	1.13865	2.16771	1.95776	1.5658	2.53241	2.13686	1.37676	0.415904	1.0477	0.883312	2.57604	0.660749	0.424179	1.07569
s__Coprococcus sp. CAG:131	1.1091	1.0457	1.41523	1.20387	1.36155	0.960348	2.05903	1.56326	1.03263	1.53077	1.70235	0.958963	1.24479	0.646406	1.56856	3.20217	1.14636	0.92292	0.673355
s__Desulfitibacter sp. BRH_c19	1.34266	1.16318	1.16366	1.12684	1.06628	1.04456	1.05245	1.06688	1.53635	0.845029	1.27949	1.70997	1.30952	1.42227	0.8555	0.970582	0.985084	1.49235	0.534016
s__Desulfosporosinus sp. BG	1.59186	1.18358	1.37163	1.378	1.19934	0.784845	1.32579	1.44681	1.57659	1.39282	1.2297	1.39803	1.51625	1.18471	0.797297	0.504516	0.670558	1.17685	0.401606
s__Desulfosporosinus sp. Tol-M	1.47541	1.24303	1.40051	1.62332	1.13389	0.600708	1.09665	1.25627	1.40832	1.36031	0.809589	0.828208	1.7281	1.33363	1.12678	0.393479	1.06777	0.574377	1.0858
s__Desulfotomaculum reducens	1.5027	1.23848	0.87415	1.16838	0.882457	1.52124	1.34111	1.30339	1.74703	1.45883	1.71426	0.993527	0.726001	1.42743	0.483663	1.22745	1.18107	1.7578	1.16228
s__Desulfovibrio sp. MES5	1.45289	1.58452	1.06988	1.77972	1.26028	1.92282	0.804294	1.09085	1.32139	0.882366	1.32438	1.59894	1.01059	1.39407	0.783469	1.02832	0.785462	1.20813	0.272178
s__Drancourtella massiliensis	0.985639	2.20632	2.42869	2.46246	2.05989	1.62544	0.120483	0.352591	0.784603	0.434863	1.04303	1.15768	1.52862	1.19105	1.32091	1.88209	1.99185	1.04285	1.41202
s__Eggerthella lenta	1.47395	1.32425	1.48067	1.55262	1.22622	0.637327	1.02775	1.22105	1.41296	1.24745	0.725955	0.808721	1.82892	1.44964	1.18709	0.43593	1.32604	0.55314	1.13914
s__Enterococcus termitis	1.57296	1.04373	1.18365	1.2049	1.14002	0.994275	1.63414	1.51294	1.37352	1.13038	0.906458	1.19074	1.20349	1.04438	1.22395	0.562226	1.22626	0.582178	0.620834
s__Eubacterium oxidoreducens	1.57206	1.24885	1.06831	1.31154	1.31715	0.680076	1.61231	1.49427	1.3908	1.45265	1.07136	1.14185	1.64275	0.773966	1.34643	0.547288	0.722142	0.672569	1.23995
s__Firmicutes bacterium CAG:176	1.29856	1.25516	0.972726	0.888148	1.03147	1.35913	1.2077	1.29638	1.31861	0.682602	1.27598	0.999345	1.05928	1.08918	2.13564	0.738275	1.30632	1.5867	1.19033
s__Firmicutes bacterium CAG:176_63_11	1.14536	1.34284	0.8197	1.0801	1.10273	1.34264	1.29067	1.26682	1.1265	0.592558	1.6616	1.12017	0.753388	1.01539	2.24628	0.983451	1.21148	1.54689	0.916883
s__Firmicutes bacterium CAG:424	1.15779	2.06058	1.83807	1.44542	1.85607	1.1658	1.12061	1.01876	0.986271	1.04093	0.862918	1.09976	1.49546	2.02657	0.731117	0.468472	1.58312	0.489682	1.07755
s__Flavonifractor sp. An135	1.40001	1.09174	0.979438	1.15606	0.832331	1.22182	1.22501	1.24543	1.45763	1.20476	1.37057	1.01141	0.846831	1.07464	0.456153	1.16289	0.903074	1.52066	1.06093
s__Flavonifractor sp. An4	1.36468	1.14227	0.717267	1.03266	0.909315	1.59691	1.51132	1.36428	1.48575	1.19968	1.54879	1.19049	0.622184	1.20174	0.580008	1.83775	1.00829	1.53862	0.523654
s__Herpetosiphon aurantiacus	1.44902	1.72523	1.63802	1.42693	1.19095	1.64796	1.0151	1.03939	1.51921	0.841347	1.48938	0.983085	1.08899	1.29161	0.69202	0.914803	1.39281	1.70613	0.689498
s__Lachnoanaerobaculum sp. OBRC5-5	1.52198	1.90781	1.39681	1.45316	1.32855	2.35091	1.03644	1.14527	1.62666	0.931166	1.81967	1.62369	0.620853	1.50552	0.536858	0.908086	1.19529	1.59237	0.526958
s__Lachnospiraceae bacterium 8_1_57FAA	1.2514	1.29372	1.1099	1.06202	1.53849	1.02005	1.08816	1.14547	1.28116	0.87504	0.807251	1.02231	1.25194	1.1215	0.785398	0.53747	1.26947	1.30741	0.758845
s__Mageeibacillus indolicus	1.56754	1.34483	0.698498	1.11082	1.02656	1.82764	1.51503	1.43223	1.58768	1.13373	1.80088	1.16423	0.596399	1.30164	0.456211	1.44459	0.968994	1.49318	0.596174
s__Megasphaera cerevisiae	1.44222	1.18485	0.979166	1.56041	1.25918	1.21056	1.10302	1.18577	1.42964	1.50343	1.53932	1.39697	0.877761	1.44703	0.47121	1.1203	0.82049	1.33484	0.563134
s__Megasphaera sp. DJF_B143	1.03577	1.73626	1.77746	1.55782	1.03344	1.91384	0.631856	0.616983	1.56822	0.888682	1.49494	1.61686	1.39976	2.18581	0.821297	1.22929	2.24738	1.49729	0.760871
s__Neisseria meningitidis	1.44966	1.42541	1.39912	1.48267	1.20953	0.687902	1.01249	1.24477	1.48566	1.26967	0.846966	1.05151	1.70294	1.50578	1.27954	0.259547	1.38257	0.579052	0.655797
s__Omnitrophica WOR_2 bacterium RBG_13_44_8	1.39375	1.29972	1.0948	1.05501	1.04492	1.43381	1.08803	1.16293	1.3924	0.760459	1.20432	0.965606	0.795551	1.32816	0.599654	1.26131	1.15324	1.71321	0.625251
s__Parabacteroides goldsteinii	1.64526	1.44197	0.937393	1.15788	1.15695	1.60184	1.48318	1.47398	1.58794	1.29188	1.61179	1.10639	0.626154	1.31978	0.670569	1.93301	0.992558	1.53353	0.588469
s__Paramaledivibacter caminithermalis	1.41495	1.38158	0.869553	1.27119	1.17693	1.7305	1.04816	1.11147	1.4991	0.764352	1.46553	1.52895	0.765207	1.60726	0.84131	1.02609	1.05784	1.64264	0.708379
s__Peptostreptococcaceae bacterium oral taxon 113	1.0626	1.53657	1.34908	1.62785	1.05363	1.70362	0.681529	0.726188	1.51474	0.488654	1.53688	2.08725	2.16609	2.13508	0.645886	0.804899	1.62569	1.55314	1.45797
s__Petrimonas mucosa	1.4623	1.27835	1.06875	1.41063	1.15219	0.867982	1.42247	1.23573	1.53755	1.51598	1.32355	1.5852	0.85821	1.20261	0.351537	0.928403	1.52579	1.13824	0.349527
s__Phage DP-2017a	1.53199	1.03862	1.5244	1.30865	1.41744	0.475478	1.28416	1.53912	1.49047	1.4021	0.959402	1.6669	2.01725	1.26255	1.13294	0.407814	1.1495	0.640366	0.298199
s__Prevotella albensis	1.72412	0.864352	0.77696	1.24687	1.28425	1.86835	2.05075	1.79091	1.68577	1.741	1.57569	1.63269	0.963463	0.72353	1.05018	1.25244	0.664779	2.40072	1.15752
s__Prevotella baroniae	2.08556	0.716868	0.826557	1.66568	1.19312	1.54715	2.60163	2.36073	1.95951	2.40525	1.94104	1.3635	1.16571	0.834592	0.823358	1.93437	0.519393	1.00492	1.4816
s__Prevotella buccae	1.9629	0.671555	0.86672	1.49539	1.22407	1.5659	2.37429	2.18219	1.72382	1.9682	1.57522	1.12948	1.20903	0.773135	0.926458	1.43268	0.645527	1.35003	1.65817
s__Prevotella conceptionensis	1.66915	1.21021	1.16758	1.71151	1.65654	1.00152	1.60913	1.60448	1.44226	2.62106	1.74488	1.16594	0.868501	1.16289	0.583866	1.84765	0.52943	0.224316	0.800704
s__Prevotella maculosa	1.54358	0.816586	0.831246	1.03666	1.30051	1.77316	1.78563	1.59951	1.43902	1.34431	1.24277	1.38798	0.924369	0.717476	1.15347	1.06625	0.801473	2.50407	1.23573
s__Prevotella oralis	1.92937	0.596043	0.925742	1.54324	1.25413	1.33527	2.24816	2.16927	1.75944	1.92605	1.42778	1.02138	1.41157	0.612646	1.39361	1.13856	0.750482	0.854855	1.95455
s__Prevotella sp. CAG:924	1.67379	1.33294	1.10566	1.41085	1.22139	1.0216	1.79364	1.45038	1.57961	1.65837	1.44329	1.45352	0.874045	1.41326	0.24181	1.20312	0.454017	0.810081	0.311352
s__Pseudobutyrivibrio sp. UC1225	1.40856	1.21788	1.22995	1.58927	1.21164	0.960923	1.1983	1.13346	1.37203	1.44304	1.39755	1.28544	1.27134	1.25274	0.502945	0.739832	0.532723	0.674886	1.30907
s__Ruminococcaceae bacterium	1.46196	1.08921	1.14364	1.48698	1.34948	0.833225	1.3913	1.56215	1.20387	2.0514	1.20177	0.752953	1.40279	1.25532	0.308665	1.81397	0.505519	0.988916	1.13115
s__Ruminococcaceae bacterium KH2T8	1.53228	1.71142	1.4532	1.8402	1.65802	0.670829	1.06669	1.38922	1.30081	2.25965	1.12139	0.579454	1.45848	1.61214	0.144866	1.60489	0.537553	1.10017	0.396274
s__Ruminococcus sp. CAG:9	1.62855	1.12142	1.25237	1.15845	1.20804	0.827933	1.67177	1.65589	1.35667	0.982352	0.97292	1.30867	1.35623	1.12161	1.0938	0.483544	1.18899	0.545038	1.06729
s__Selenomonas noxia	1.45177	1.44165	1.49581	1.35224	1.92146	1.21328	2.15719	1.71192	1.54854	1.95369	1.98688	1.49602	0.913158	1.4833	0.700332	3.06607	0.813207	0.998258	0.638346
s__Spiroplasma helicoides	1.31869	1.28043	1.20221	1.24067	1.04867	1.07822	1.03019	1.08219	1.33748	0.810396	1.13644	1.21011	1.26633	1.41185	0.666696	0.608908	0.956413	1.40661	0.604066
s__Succinimonas amylolytica	1.52624	1.26288	0.99435	1.67244	1.17461	1.46091	1.51661	1.48535	1.41005	1.87711	1.27705	1.1268	1.19776	1.15924	0.461823	0.968977	0.611612	0.347403	1.12444
s__Tepidanaerobacter syntrophicus	1.01329	1.48989	1.47814	1.28403	1.70265	1.75978	0.903905	0.82736	1.14485	0.760182	1.12783	1.54002	1.36744	1.47972	1.03137	1.04378	0.925195	1.51447	0.859474
s__Tepidimicrobium xylanilyticum	1.19165	1.12743	1.15037	0.907692	1.04737	1.30624	1.16749	1.16492	1.27778	0.884963	1.24214	1.22425	0.641688	1.08379	0.542163	1.29519	1.16568	1.60609	0.541334
s__Treponema denticola	1.52655	1.25269	0.961561	1.06864	0.961245	1.37057	1.34355	1.3168	1.6013	1.06799	1.44516	1.03949	0.928519	1.31774	0.559776	1.2958	1.14003	1.71087	0.616212
s__uncultured bacterium Contigcl_1787	1.9032	1.05464	1.48111	1.46164	1.56441	0.733825	1.98887	1.97373	1.48272	1.42303	1.09573	1.24801	1.64447	1.09276	0.882511	0.550536	0.612536	0.465514	1.0073
s__uncultured Mediterranean phage uvMED	1.47267	1.32756	1.27115	1.16792	1.37389	1.53562	1.20135	1.12129	1.47361	0.877954	1.33562	1.10151	0.91221	1.46844	0.565354	0.924317	1.16334	1.62747	0.787268
s__Vibrio phage vB_VhaS-tm	1.35638	0.923251	0.746215	0.937883	1.64877	1.0737	1.35167	1.37441	1.17941	0.723588	1.36934	1.20503	1.14536	1.31056	1.46686	1.25558	1.23954	1.43852	0.696568
s__[Clostridium] polysaccharolyticum	1.31265	1.26833	1.10074	1.4712	1.25503	1.03987	1.01552	0.915273	1.42376	1.24792	0.965034	0.991856	1.35651	1.43707	0.766537	0.63622	1.29839	0.694703	1.24042
s__[Clostridium] spiroforme	1.36627	1.61589	1.17953	1.5153	1.32456	0.849883	1.33082	1.25538	1.10551	1.21458	1.04762	1.72432	1.19666	1.75842	0.447797	0.590886	0.392139	0.629204	0.644308
s__Alistipes finegoldii	1.309	1.13706	1.07623	0.866221	1.22378	1.21076	1.09834	1.19706	1.2771	0.720755	1.17941	1.14377	0.984117	1.2007	0.619323	1.09112	0.985136	1.57309	0.372923
s__Alistipes putredinis CAG:67	1.3813	1.28571	1.13509	1.16141	1.19462	1.06964	1.17615	1.22576	1.15742	0.958938	0.739919	1.03792	1.17348	0.897951	1.36684	0.340053	1.16146	0.564936	0.570594
s__Alistipes sp. An31A	1.7684	0.696693	0.740087	1.40472	1.06693	1.21951	2.24288	2.18659	1.55602	2.03451	1.51818	0.907913	1.06223	0.583325	1.11061	1.76649	0.681397	0.492854	1.47278
s__Anaeromassilibacillus senegalensis	1.09729	1.82877	1.64804	1.80311	1.65568	1.60909	0.860467	0.870019	1.20584	0.770618	1.26216	1.44175	1.80688	1.91668	0.808917	0.907994	1.01896	1.62199	0.480293
s__Anaeromicrobium sediminis	1.39027	1.15878	1.05644	0.953807	0.992544	1.35003	1.1744	1.18473	1.48063	0.825729	1.25405	1.08822	1.0439	1.23894	0.688077	0.936805	1.19451	1.72861	0.640672
s__Arcobacter cryaerophilus	1.13676	0.830344	0.759784	0.809431	0.902718	1.12841	1.29863	1.15901	1.17651	0.682152	1.25512	1.19114	1.18904	1.54348	1.38191	1.46126	1.15306	1.45809	0.857442
s__Bacillus bataviensis	1.12969	0.865863	0.915137	0.852717	0.753669	1.53285	1.18959	1.20731	1.11592	1.05766	1.26874	1.75684	1.84015	1.39135	0.628383	1.88896	0.84989	1.39819	1.10415
s__bacterium P201	1.78118	0.857431	0.537705	1.37182	1.21845	1.78455	2.19735	1.83722	1.85942	2.36046	2.07645	1.79066	0.603756	0.933901	0.808255	1.93787	0.443523	2.10616	1.06373
s__bacterium P3	1.709	1.01625	0.5619	1.61963	1.00741	1.16997	2.06229	1.81904	1.52653	2.43664	2.09311	1.26904	0.450709	1.01737	0.757805	2.43668	0.600343	0.458914	0.857595
s__Bacteroides coprocola	1.55308	1.18412	1.42104	1.42026	1.39685	0.931403	1.43399	1.1841	1.493	1.48777	1.19386	0.990137	1.36276	1.20515	0.626661	1.02636	0.599764	0.773332	0.930241
s__Bacteroides gallinarum	1.25989	1.45904	1.77425	1.01781	1.70487	1.1295	0.861273	0.911719	1.1578	0.596767	0.554402	1.01442	1.57102	1.11588	1.99372	0.903483	1.67533	0.978468	1.24768
s__Bacteroides sp. 2_1_16	1.53396	0.888768	1.02533	1.51455	1.20366	0.945056	1.47393	1.76119	1.53189	1.7382	1.27227	1.56139	1.31985	0.766016	1.09501	0.663124	0.58222	0.383906	1.03596
s__Bacteroides sp. AR20	0.945119	1.04254	1.73699	1.18057	0.842892	0.580621	1.51402	1.30834	1.29	2.44562	1.81433	1.70937	0.420266	0.761846	1.14717	2.10988	1.39763	0.858852	1.2796
s__Bacteroides sp. CAG:443	1.36785	1.25494	1.40696	1.23207	1.37788	0.816122	1.12425	0.916244	1.42092	1.24281	1.03587	1.1368	1.32267	1.29954	0.676957	0.705739	1.08577	0.976327	0.617384
s__Bacteroides sp. CAG:770	1.63777	0.534056	0.83	1.35087	1.02943	1.018	1.9717	1.99136	1.4918	1.7032	1.20476	0.56572	1.33498	0.510358	1.18041	1.2837	0.650392	0.496406	2.02379
s__Bacteroides sp. D20	1.33751	0.991178	1.25229	1.72781	1.1712	1.57073	1.4295	1.32325	1.09417	1.09377	1.0358	0.967937	0.898414	0.867498	0.753074	1.02885	1.02472	0.737871	1.78893
s__Bacteroides sp. HMSC067B03	1.62311	0.914419	1.61145	1.51839	1.4706	0.952343	1.6929	1.75824	1.68686	1.88972	1.52693	1.23811	1.4942	0.89164	0.884832	1.03912	0.775376	0.632719	1.07196
s__Bacteroides sp. Marseille-P3208T	1.17191	1.38726	1.422	0.876847	1.31397	1.00597	0.716403	0.71994	1.1751	0.4407	0.713483	1.33767	1.06845	1.32846	1.42427	0.175963	1.51368	1.16474	1.30343
s__Bacteroidetes bacterium 41-46	1.82718	1.09951	0.589829	1.75206	1.1451	1.14286	2.13843	1.92807	1.61868	2.65569	2.16549	1.41414	0.503713	1.11033	0.805188	2.38644	0.703534	0.40146	0.985493
s__Bauldia litoralis	1.2932	1.09163	1.08131	0.935027	0.903699	1.23028	1.24296	1.21923	1.32615	0.910564	1.2445	1.27422	0.770832	1.17327	0.695584	1.5499	1.15854	1.62995	0.570037
s__Blautia sp. Marseille-P2398	1.56399	0.805684	1.10999	1.04627	1.29384	0.829405	1.76153	1.66721	1.33835	1.12957	1.04586	1.39523	1.194	1.08658	0.685606	0.806998	0.954377	0.381594	1.15202
s__Butyrivibrio sp. CAG:318	1.83075	1.47162	1.39129	1.24018	1.76587	0.851454	1.68778	1.71353	1.53777	1.22544	1.04808	1.59305	1.81881	1.14082	0.910002	0.505148	0.97681	0.952693	0.692959
s__Candidatus Buchananbacteria bacterium RBG_13_36_9	1.69766	1.011	0.572944	1.61995	1.02087	1.1786	2.04934	1.78723	1.51839	2.50424	2.13444	1.31543	0.332758	1.03664	0.923882	2.47565	0.767983	0.447251	0.903092
s__Candidatus Magasanikbacteria bacterium GW2011_GWE2_42_7	1.36288	1.08346	1.48303	1.56183	1.51815	0.622851	1.06756	1.33733	1.41018	1.95204	0.979562	0.627221	2.34059	1.45556	1.39773	2.13932	0.491348	0.792303	0.753091
s__Candidatus Stoquefichus sp. KLE1796	1.50944	0.928785	0.944275	1.19011	1.1419	1.78658	1.69046	1.48014	1.60093	1.73197	2.15467	1.37516	0.538166	1.17298	0.843154	2.2464	0.678243	1.04488	0.661185
s__Candidatus Symbiothrix dinenymphae	2.03407	1.1093	0.88495	1.94332	1.21873	1.23125	2.60617	2.38003	2.15129	3.17017	2.48256	1.7748	0.785862	1.18955	0.626945	2.98733	0.562434	0.348796	0.713777
s__Chlamydia abortus	1.36115	1.10608	0.867531	0.927623	0.863598	1.26723	1.33012	1.28849	1.41384	1.02673	1.34883	1.12544	0.74611	1.27017	0.574006	1.73053	1.04185	1.60337	0.594854
s__Chlorobi bacterium NICIL-2	1.65784	1.01528	0.473315	1.5782	0.93044	1.15808	2.05182	1.76071	1.48562	2.4378	2.14394	1.31163	0.377271	1.01383	0.956421	2.57338	0.785512	0.494802	1.0047
s__Clostridiales bacterium KA00274	1.37799	1.15435	1.10135	1.56534	0.937807	0.841616	1.2087	1.42299	1.35758	1.23376	1.21174	1.36622	1.04317	0.642948	0.993748	0.594125	1.32387	0.723079	1.1848
s__Clostridiales bacterium VE202-14	1.5024	1.17963	1.08683	1.16577	1.19121	0.633351	1.70276	1.5866	1.12316	1.34793	1.12707	1.15364	1.20158	0.830041	0.805937	0.855796	1.64979	0.739215	0.663723
s__Clostridium phoceensis	1.40323	1.00917	0.773077	1.02722	0.845774	1.22062	1.54085	1.43184	1.50103	1.10394	1.56854	1.24652	0.701648	1.07668	0.417866	1.81078	0.901422	1.47204	0.50221
s__Clostridium sp. CAG:217	1.58803	1.20577	1.40058	1.73453	1.76954	0.756073	1.37569	1.47483	1.61101	2.74079	1.19192	0.797369	2.01357	1.81542	0.807901	2.28183	0.204615	0.717709	0.66957
s__Clostridium sp. CAG:217_53_7	1.63922	1.23384	1.42857	1.74256	1.76414	0.804714	1.44051	1.53491	1.6478	2.71542	1.22961	0.817871	2.01624	1.83469	0.779288	2.27656	0.239569	0.721694	0.74826
s__Clostridium sp. CAG:492	1.47897	0.914559	1.03444	1.34066	1.04637	0.933192	1.46703	1.41094	1.32734	1.29421	1.01803	1.10707	1.13766	1.02565	0.812899	0.605477	1.07221	0.626028	0.621327
s__Clostridium sp. CL-6	1.45209	1.10978	0.689628	1.07663	0.935932	1.36677	1.74038	1.51499	1.55668	1.37493	1.76993	1.10158	0.628541	1.19087	0.502529	2.54724	0.827644	1.25342	0.489971
s__Clostridium sp. Marseille-P2415	1.48856	1.28126	1.13468	1.14155	1.21581	0.985913	1.47654	1.42297	1.28962	1.14154	1.17822	1.10434	1.0664	0.636285	0.9583	0.794412	1.23578	0.620563	0.786857
s__Cohnella kolymensis	1.14535	1.03884	1.07754	0.817762	0.888706	1.22542	1.01353	1.0312	1.22239	0.643739	1.10846	1.19381	0.73494	1.14594	0.683696	1.30659	1.18472	1.66052	0.607847
s__Coprobacter secundus	1.29514	1.08183	1.12008	0.979588	1.27751	1.07175	1.12292	0.979518	1.41532	1.17239	1.05481	1.30337	1.19914	1.09573	0.817579	0.82434	1.06875	0.621301	0.4572
s__Dehalobacter sp. FTH1	1.37506	1.4814	1.13958	1.12882	1.15247	1.81917	0.976871	1.02714	1.48257	0.690655	1.44817	1.19248	0.743906	1.44072	0.602194	0.895003	1.21621	1.75628	0.722327
s__Deltaproteobacteria bacterium CG11_big_fil_rev_8_21_14_0_20_47_16	1.271	0.874765	1.39139	1.15005	1.23792	0.363439	1.04371	1.36318	1.28806	1.20585	0.690972	1.54387	2.03065	1.19407	1.24271	0.345325	1.1699	0.443011	0.359671
s__Desulfococcus oleovorans	1.28575	1.18056	1.07056	0.989097	0.86117	1.23519	1.00645	1.01435	1.39245	0.733261	1.21206	0.868421	1.00511	1.21562	0.571031	1.04478	1.21971	1.69787	0.677132
s__Desulfosporosinus sp. BICA1-9	1.29359	1.6173	1.32636	1.42717	1.13009	1.99775	0.862335	0.874369	1.58995	0.80193	1.68915	1.54868	0.947535	1.86845	0.529205	1.13824	1.44467	1.57621	0.799535
s__Desulfosporosinus sp. FKB	1.41052	1.05349	1.29868	1.45971	1.36297	2.09473	1.30518	1.14881	1.06546	1.17555	0.89589	1.14833	0.973018	1.10855	0.998787	1.26564	0.671559	0.658489	0.92851
s__Desulfurispirillum indicum	1.41818	1.5598	1.42953	1.81324	1.63042	0.534329	0.973548	1.27533	1.20372	2.21176	1.05057	0.535363	1.42671	1.61798	0.177003	1.74227	0.579453	1.00796	0.435852
s__Dialister invisus CAG:218	1.67931	0.654868	1.26371	1.21554	1.19043	1.09102	1.65442	1.88997	1.45489	1.26469	0.867262	0.727176	1.79394	0.637168	2.01799	0.645394	1.2145	0.816916	2.25161
s__Eggerthella sp. 1_3_56FAA	1.44966	0.859475	0.826832	1.38008	1.18458	1.32274	1.74242	1.51769	1.49515	1.9747	2.06008	1.42096	1.0867	1.0219	0.959699	2.87695	0.464263	0.670616	0.552267
s__Eubacterium sp. 41_20	1.15548	1.028	1.02252	1.29056	1.16408	0.778749	0.970982	0.871453	1.34525	1.41377	1.4137	1.58367	0.921702	1.78149	1.14381	1.29712	0.927851	1.15456	0.997507
s__Firmicutes bacterium CAG:475	1.30866	0.903009	1.41782	0.886717	0.981024	1.09916	1.10639	1.22323	1.47744	0.765665	1.27267	0.945613	1.43717	1.17653	2.82371	0.685404	1.42899	1.26871	1.37503
s__Firmicutes bacterium M10-2	1.40109	1.77425	1.7495	1.27556	1.88382	1.42383	0.789217	0.918971	1.1316	0.237732	0.596875	0.977115	1.1488	1.24991	2.20289	0.295289	1.96991	1.33938	1.08554
s__Flavobacteriales bacterium CG_4_9_14_3_um_filter_40_17	1.39091	1.27209	1.28119	0.923919	1.17491	1.51431	1.10175	1.12703	1.42794	0.785035	1.23687	0.948808	0.832174	1.19323	0.526675	1.19106	1.31936	1.72652	0.702902
s__Flavobacterium spartansii	1.71099	1.0721	0.594988	1.63966	1.05023	1.15431	2.031	1.78181	1.50777	2.51619	2.10183	1.29961	0.375034	1.04952	0.895228	2.38016	0.784026	0.415022	0.912239
s__Geofilum rubicundum	1.6528	1.08575	0.618171	1.55896	1.0611	1.19543	1.98436	1.68505	1.45992	2.39283	2.08504	1.28032	0.289862	1.0638	0.931908	2.45967	0.71522	0.471213	0.913929
s__Geosporobacter ferrireducens	1.32161	2.77174	0.925641	1.35426	1.36726	2.63603	1.14855	1.17983	1.10834	0.758304	1.1065	0.948291	0.668095	1.25763	0.430975	1.42857	1.05979	1.80836	0.955319
s__Ichthyobacterium seriolicida	1.3669	1.27689	1.17303	0.918994	1.02449	1.45137	1.08049	1.10246	1.44296	0.803234	1.26197	0.955687	0.825128	1.22359	0.525033	1.18704	1.32044	1.7237	0.716374
s__Ignatzschineria sp. F8392	1.69485	1.03316	0.565908	1.61348	1.02774	1.16311	2.03826	1.7801	1.4948	2.4714	2.11494	1.30662	0.348046	1.04241	0.908954	2.43849	0.775105	0.440671	0.931032
s__Lachnospiraceae bacterium M18-1	1.29675	0.743606	1.45749	1.31153	1.34501	0.707407	1.07669	1.11038	1.18375	1.02135	0.507514	0.680403	1.58186	1.06884	1.50115	0.493003	0.893295	1.02767	1.62285
s__Lutibacter oricola	1.59811	1.21155	0.593001	1.44458	1.02546	1.35157	1.84658	1.40351	1.4709	2.14671	1.96262	1.17585	0.356461	1.3025	0.835913	2.52895	0.343287	0.384429	0.721643
s__Macellibacteroides sp. HH-ZS	2.0263	1.29439	0.839458	1.88631	1.34026	1.37987	2.25015	2.03845	1.82169	2.83212	2.28606	1.38801	0.623285	1.27563	0.830376	2.41987	0.630964	0.312775	0.910702
s__Murdochiella vaginalis	1.08573	1.03158	1.07299	0.742854	0.832525	1.25026	0.909068	0.869218	1.27802	0.528635	1.07374	0.942664	1.45066	1.49037	1.06191	1.28189	1.69643	1.61874	1.16452
s__Olsenella sp. Marseille-P3256	1.26034	1.18809	1.34418	1.46382	1.03998	0.507018	0.806153	1.02818	1.22146	1.07634	0.568555	0.662105	1.70985	1.30605	1.19259	0.612168	1.24157	0.524987	1.05272
s__Orenia metallireducens	1.42134	1.31596	1.54239	1.55364	1.19094	0.568775	0.955939	1.16704	1.26309	1.15358	0.631248	0.659712	1.78513	1.19885	1.10544	0.515601	1.17377	0.633501	1.18623
s__Paenibacillus borealis	1.31036	1.17316	1.2953	1.40971	1.00249	0.574158	0.94137	1.12727	1.248	1.11868	0.590915	0.724346	1.634	1.2237	1.18771	0.43359	1.24767	0.548948	1.05071
s__Paenibacillus ehimensis	1.17882	1.08636	1.0198	0.830564	0.905516	1.19421	1.06071	1.0818	1.24454	0.763482	1.12367	1.21663	0.720228	1.13948	0.596108	1.42198	1.10427	1.63217	0.566622
s__Paenibacillus etheri	1.48444	1.45483	1.36716	1.78979	1.49827	0.591999	1.14728	1.47231	1.16531	2.16127	1.03705	0.48369	1.35563	1.32284	0.242809	1.60728	0.598967	0.869568	0.836508
s__Paenibacillus lautus	1.11343	0.799463	1.16911	1.3588	1.0138	1.32256	1.40589	1.2898	1.27351	1.35145	1.81848	1.12499	0.598522	0.716718	0.369914	2.01674	0.717715	0.468627	1.5327
s__Paenibacillus sp. VKM B-2647	1.07218	1.29676	1.35793	1.11588	1.3254	1.44996	0.849552	0.8501	1.21103	0.628579	1.16962	1.38009	1.03959	1.36678	0.514353	0.937363	1.10069	1.65783	0.580583
s__Parabacteroides sp. D13	1.64701	0.707795	1.14358	1.22771	1.25032	1.1312	1.75475	1.76915	1.27505	1.13922	0.783432	0.528524	1.48753	0.554957	1.42088	0.575919	1.14514	0.614759	2.30403
s__Prevotella bergensis	1.78357	0.520081	0.801788	1.4037	1.05338	1.2531	2.16846	2.09411	1.55122	1.78078	1.35147	0.796003	1.23921	0.572901	1.05326	1.30288	0.690074	0.485064	1.85777
s__Prevotella bivia	1.71994	0.525881	0.843357	1.3988	1.03809	1.08561	2.09955	2.0429	1.49288	1.74823	1.23676	0.670321	1.29955	0.481611	1.07456	1.20426	0.657622	0.40066	2.0077
s__Prevotella copri	1.87616	0.574369	0.871257	1.48969	1.13481	1.33908	2.28544	2.14862	1.66034	1.91395	1.43968	0.940574	1.28441	0.602898	1.00623	1.31009	0.666829	0.86384	1.88256
s__Prevotella jejuni	1.94874	0.722884	0.678243	1.72914	1.06026	1.23799	2.4812	2.27057	1.83843	2.56868	1.94236	1.09311	1.04203	0.80651	0.719083	2.18132	0.450836	0.423597	1.30377
s__Prevotella oulorum	1.86212	0.563706	0.888649	1.4733	1.16314	1.2976	2.2104	2.12054	1.6465	1.83577	1.34726	0.886918	1.35757	0.545184	1.1797	1.12136	0.722168	0.79851	1.96943
s__Prevotella saccharolytica	1.82962	0.621897	1.04601	1.4406	1.18134	1.12758	2.00619	2.09127	1.50392	1.61084	1.17156	0.753461	1.54819	0.644165	1.43533	0.899992	0.828045	0.569545	2.06423
s__Prevotella sp. 885	1.72971	0.509387	0.859371	1.38874	1.05773	1.13107	2.08216	2.02283	1.53146	1.69539	1.22204	0.739913	1.37214	0.47886	1.18813	1.1092	0.71452	0.455207	2.06714
s__Prevotella sp. BV3P1	1.73408	1.04164	0.635662	1.65757	1.10895	1.16483	2.0529	1.80693	1.53332	2.56293	2.11654	1.31454	0.378861	1.08372	0.883026	2.363	0.769459	0.404743	0.916323
s__Prevotella sp. CAG:1092	1.95581	0.687422	0.724322	1.70456	1.08185	1.25153	2.45719	2.27572	1.77364	2.43977	1.82093	1.00733	1.10336	0.763068	0.811237	1.96896	0.499426	0.373356	1.46195
s__Prevotella sp. CAG:604	1.71656	0.505172	0.852095	1.39338	1.05024	1.12308	2.07025	2.01569	1.45278	1.68444	1.18314	0.648638	1.29572	0.493567	1.08806	1.12286	0.691948	0.431976	2.04324
s__Prevotella sp. CAG:732	2.02155	0.68314	0.744918	1.71688	1.1182	1.3713	2.55438	2.32779	1.88175	2.48689	1.93321	1.18032	1.09253	0.767249	0.773587	2.07121	0.464432	0.441559	1.4408
s__Prevotella sp. KH2C16	1.78438	0.574326	0.744986	1.55249	1.00648	1.09706	2.13542	2.09055	1.46933	1.94177	1.37985	0.734822	1.17889	0.623328	1.00421	1.39763	0.562218	0.46272	1.71988
s__Prevotella sp. khp1	1.74433	1.02066	0.75185	1.36953	1.40729	1.85861	2.12852	1.71819	1.84234	2.29015	2.09205	1.95123	0.565728	0.898286	0.948146	1.9671	0.473003	2.03431	0.7767
s__Prevotella sp. P5-92	1.59375	0.533352	0.854558	1.3096	1.03829	1.00998	1.94239	1.92766	1.33419	1.61088	1.0844	0.55197	1.25704	0.532687	1.15229	1.1512	0.66767	0.455017	1.99064
s__Prevotella sp. tc2-28	1.65886	0.531439	0.863949	1.35992	1.04578	1.08781	1.99848	1.95485	1.39309	1.59379	1.0937	0.597597	1.33832	0.560875	1.15023	1.03358	0.716926	0.498991	2.04244
s__Prevotella sp. tf2-5	1.94266	0.774331	0.636639	1.76796	1.05675	1.20769	2.44654	2.25835	1.85538	2.70643	1.99254	1.12271	1.03998	0.894223	0.701677	2.21761	0.460497	0.494556	1.20286
s__Prevotella veroralis	1.70296	0.53208	0.85483	1.43043	1.06296	1.07853	2.02819	2.00676	1.48322	1.76545	1.19204	0.675421	1.3231	0.488283	1.08248	1.08759	0.679622	0.393368	2.00453
s__Pseudoalteromonas sp. PLSV	1.39143	0.945058	1.16083	1.37671	1.20957	0.86332	1.37883	1.28283	1.43056	1.48242	1.1204	1.07217	1.14705	1.14103	0.667483	0.802242	1.16824	0.86514	0.78313
s__Salegentibacter holothuriorum	1.34589	1.15827	1.16275	1.09342	1.26095	0.963608	1.15937	1.00871	1.35466	1.2298	1.06573	1.21327	1.2536	1.16548	0.572183	0.849428	0.765283	0.512013	0.548339
s__Selenomonas ruminantium	1.01964	1.3637	0.829181	1.28629	1.23469	1.18843	1.50599	1.03505	1.60123	2.45559	1.79004	1.21681	0.303735	1.38562	0.760103	2.59544	0.478979	0.796475	0.680608
s__Selenomonas sp. FC4001	1.29992	1.21882	0.999189	0.872944	1.29878	1.05626	1.28285	1.11975	1.20712	1.03434	1.06186	1.61887	0.820713	1.422	0.367129	1.00666	0.886204	0.694777	1.88236
s__Sinorhizobium sp. GL28	1.64027	0.614524	0.828781	1.18491	1.0402	1.44176	2.04315	1.85226	1.38981	1.50092	1.21001	0.807365	1.17417	0.685211	1.04756	1.26629	0.765897	0.975234	1.74849
s__Sphaerochaeta pleomorpha	1.17597	1.25598	0.923681	1.37303	1.04091	1.4697	1.02452	1.00567	1.33399	0.612289	1.19995	1.11137	0.845745	1.26972	0.972828	0.87289	1.28095	1.71793	0.798193
s__Succinispira mobilis	0.912693	1.88307	1.72241	1.28601	1.66392	1.76913	1.1321	0.96779	0.950065	0.813007	1.31308	1.63524	0.610254	0.982505	1.00394	1.81914	1.02671	1.36326	1.163
s__Treponema socranskii	1.14537	1.87806	1.58208	1.28731	1.29382	1.04571	0.704111	0.671206	1.13586	0.563676	0.912228	1.26099	1.32295	1.07948	1.47862	0.789232	2.00545	1.17238	0.558733
s__Treponema sp. CETP13	1.76469	1.30737	1.17891	1.74725	1.01667	0.668208	1.68787	1.97056	1.32372	1.92235	1.31969	1.60821	1.3107	1.03955	0.537487	0.725987	0.931547	0.371756	0.602027
s__Turicimonas muris	1.94257	1.12226	1.04181	1.94242	1.35866	0.774523	2.2595	2.28251	1.6678	2.61611	1.8035	1.90585	1.35699	0.947379	0.657053	1.5244	0.839856	0.539601	0.677436
s__Tyzzerella nexilis	1.38505	0.94094	1.4368	1.25285	1.67058	0.446832	1.39226	1.53195	1.11546	1.12289	0.865354	1.31338	1.75393	1.09033	0.918946	0.420082	1.0833	0.709647	1.34728
s__uncultured bacterium 25H09	1.24544	0.675776	0.998162	1.14091	1.00237	0.914967	1.11898	1.21136	1.42665	1.11154	0.668082	1.44719	1.55517	0.884639	2.03628	0.521994	1.48455	1.01799	1.61016
s__uncultured bacterium IN-02	1.38762	1.50845	1.10485	1.2612	1.15651	1.63663	0.968345	1.02012	1.46357	0.729557	1.40364	1.02527	0.800114	1.41104	0.55031	0.830735	1.15566	1.70161	0.666251
s__Verrucomicrobia bacterium IMCC26134	1.32863	1.19937	1.19091	1.57173	1.59225	0.58386	1.04834	1.27028	1.14672	2.17524	1.18708	0.709672	1.61508	1.25431	0.888597	2.52028	0.352598	0.781404	0.460115
s__Verrucomicrobia bacterium SCGC AAA164-O14	0.889445	1.41983	1.16842	1.17186	1.53585	1.52417	0.659441	0.860133	1.17809	0.50271	1.3197	2.05896	0.54156	1.3518	0.447012	1.58593	1.31394	1.34396	1.03706
s__Zhouia amylolytica	1.41116	1.35455	1.28463	0.957514	1.21156	1.57517	1.10476	1.12904	1.45476	0.798532	1.25214	0.963812	0.875408	1.22228	0.54719	1.12868	1.3183	1.74303	0.760603
s__[Clostridium] celerecrescens	1.40341	0.663827	0.748947	1.05965	1.00391	0.970073	1.72178	1.65322	0.9233	1.18882	1.18537	0.959359	1.12303	1.11804	1.61879	1.04245	1.5362	0.428393	0.659317
s__[Hallella] seregens	1.77118	0.589602	0.763648	1.54001	1.03277	1.10443	2.21268	2.0984	1.55453	2.06475	1.47513	0.763292	1.1564	0.586403	0.927409	1.56922	0.537567	0.49956	1.71927
s__Acholeplasma laidlawii	1.2476	1.24954	0.92635	0.952392	0.954896	1.33952	1.03987	1.02599	1.36051	0.743111	1.24977	1.63926	1.1543	1.63106	0.570485	0.939259	1.15593	1.83344	0.919772
s__Acidithiobacillus thiooxidans	1.23765	1.15593	1.29285	1.38829	0.962489	0.602706	0.840322	1.05555	1.20936	1.01383	0.539793	0.676237	1.68634	1.26712	1.19815	0.517836	1.28188	0.512354	1.05594
s__Acinetobacter sp. DSM 11652	1.2215	0.797281	0.445647	1.24509	0.840071	1.03311	1.75627	1.28756	1.40105	2.46505	1.94233	1.09648	0.33335	1.14577	1.24706	2.46062	0.871898	0.59251	0.599614
s__Alphaproteobacteria bacterium RIFCSPHIGHO2_02_FULL_42_30	1.29464	1.18022	1.30583	1.43216	0.990186	0.581124	0.902273	1.1034	1.26257	1.10049	0.604775	0.704726	1.66377	1.23587	1.20409	0.447139	1.32255	0.508044	1.10105
s__Anaeromyces robustus	1.35872	1.07287	0.911773	0.858566	0.890454	1.36038	1.22245	1.21344	1.53339	0.781769	1.29747	0.893341	1.01707	1.18085	0.729764	1.10004	1.41293	1.7802	0.995764
s__Anaerotignum propionicum	1.38385	1.7252	1.27116	1.16004	0.911911	2.20278	1.06023	1.32476	1.20736	0.758198	1.06134	1.00878	0.819584	0.885842	0.86463	0.72114	1.06376	1.36745	0.517966
s__Anaerovibrio lipolyticus	1.09294	1.07661	0.874892	1.74351	0.806475	1.7456	0.682981	0.757598	1.49531	1.29633	1.47666	1.7123	0.602317	1.52989	1.03111	0.892157	1.01057	1.52961	0.466386
s__Aneurinibacillus aneurinilyticus	1.16588	1.27237	1.46761	0.923842	1.18723	1.4889	0.852479	0.904548	1.26309	0.542045	1.10718	0.899621	1.15228	1.21475	0.580775	1.13295	1.42259	1.56773	0.883945
s__Aneurinibacillus migulanus	2.00619	1.18096	1.50998	1.37301	1.58138	0.828237	2.1996	2.09854	1.5308	1.44948	1.43489	1.50557	1.53502	0.867566	0.62604	0.959161	0.404369	0.405608	0.649238
s__Atopobium parvulum	1.15374	1.61939	1.39506	0.990964	0.977752	1.71796	1.04295	1.0295	1.29527	0.724671	1.32821	1.07272	0.716121	1.12676	0.862459	0.861947	1.24199	1.69594	0.783433
s__Bacillus bingmayongensis	1.34276	1.58725	1.04771	1.33204	1.22681	1.8044	0.874738	0.951098	1.39762	0.679473	1.42261	1.18064	0.693103	1.49142	0.531955	0.90441	1.07044	1.62532	0.622282
s__Bacillus massiliosenegalensis	1.39796	1.20845	1.36456	1.47178	1.27474	0.504716	1.00051	1.21584	1.24839	1.21137	0.755887	0.922219	1.54236	1.26961	0.886361	0.30195	0.566693	0.452722	1.23422
s__Bacillus niameyensis	1.31895	1.68696	1.02363	1.43402	1.38605	2.05821	0.79561	0.899477	1.34781	0.655096	1.46953	1.45424	0.61105	1.58871	0.537001	1.03077	0.973536	1.51224	0.580165
s__Bacillus phage SP-10	1.18161	0.80995	1.34672	1.16087	1.11727	0.541908	0.945038	1.34005	1.21249	1.16005	0.62542	1.48854	1.94393	1.18598	1.28644	0.481714	1.10916	0.406329	0.33895
s__Bacillus sporothermodurans	1.4211	1.58685	1.41002	1.81884	1.57552	0.508102	0.977359	1.32308	1.16464	2.13619	1.00598	0.494582	1.38996	1.5599	0.128808	1.75123	0.564836	0.978387	0.524891
s__Bacteroidales bacterium KA00251	1.19401	1.08989	0.871594	0.81623	0.94474	1.20228	1.03093	1.07142	1.27057	0.708572	1.16208	1.00578	0.955494	1.18576	0.632241	1.02907	1.12601	1.68073	0.9555
s__Bacteroides eggerthii	1.67967	0.694533	0.849491	1.66024	1.07144	0.925785	2.01998	1.97851	1.59122	2.16248	1.44358	0.729781	1.16087	0.64427	1.01604	1.31392	0.399395	0.748183	1.48837
s__Bacteroides ihuae	1.77639	0.706045	1.24868	1.37892	1.21208	0.996811	1.85805	2.02524	1.42587	1.30676	0.887559	0.685159	1.75639	0.569522	1.56035	0.590106	1.03814	0.710683	2.41635
s__Bacteroides nordii	1.17301	0.611249	0.897828	1.26458	1.03002	1.2601	1.53537	1.59283	1.28735	1.72143	1.48994	0.677591	0.911858	0.848558	0.487428	1.51752	0.416815	1.06619	1.21008
s__Bacteroides sp. An51A	0.991553	2.62383	2.63721	1.77066	3.09156	1.64093	1.11974	1.31429	0.777792	1.37079	0.868006	0.55369	1.34322	1.50988	0.39576	1.05459	0.485447	0.956344	1.24851
s__Bacteroides sp. Marseille-P3108	1.30885	0.885466	1.11497	1.30535	1.09507	0.650818	1.29717	1.08096	1.26852	1.41108	1.04049	0.669475	1.16311	1.01024	0.48318	0.844314	0.822416	0.851852	1.03061
s__Bacteroidetes bacterium	0.974773	1.24815	0.999102	1.04443	1.22518	1.49917	0.78044	0.836758	1.33544	0.536905	1.36657	1.79753	0.640584	1.38015	0.572682	1.37705	1.29861	1.55699	1.0979
s__Bacteroidetes bacterium RIFCSPLOWO2_12_FULL_35_15	1.91075	0.838387	0.715235	1.70031	1.13295	1.2533	2.2465	2.12606	1.66721	2.30983	1.84413	1.04677	0.934774	0.860833	0.677144	1.95144	0.397006	0.53896	1.10903
s__Betaproteobacteria bacterium RIFCSPLOWO2_12_FULL_68_19	1.2752	1.11407	0.996475	0.896175	0.848997	1.24247	1.02093	1.02396	1.39357	0.720671	1.19027	0.889617	1.02271	1.24873	0.535276	1.05183	1.20725	1.70008	0.724551
s__Blautia hydrogenotrophica	1.17514	0.995691	1.43015	1.48521	1.07355	0.480024	0.80231	0.971309	1.1955	1.01375	0.523055	0.975282	2.35799	1.22605	1.23862	1.09807	1.39391	0.501335	1.36752
s__Blautia obeum	1.57138	1.13949	1.29135	1.10769	1.54766	0.808774	1.61038	1.45942	1.17423	1.21936	0.883969	1.0953	1.27811	0.848756	0.750841	0.700109	0.508104	0.439388	1.13662
s__Butyrivibrio sp. INlla18	1.34679	0.866475	1.53912	1.65252	1.17553	0.754233	1.03766	1.01563	1.36393	1.07471	0.950023	0.854914	1.59415	1.18577	1.24344	0.323255	0.709788	0.782526	2.16143
s__Butyrivibrio sp. MC2021	0.952605	1.11454	1.50468	0.763352	0.978966	1.11349	0.754443	0.912755	1.35112	0.386394	1.11661	1.05546	1.80365	1.45249	3.3038	0.725267	1.77016	1.13176	1.48363
s__Candidatus Atribacteria bacterium RBG_16_35_8	1.54942	1.04739	0.99176	1.59601	1.19807	0.879443	1.59209	1.61571	1.41983	2.15859	1.49644	0.926189	1.43657	1.26598	0.616475	1.68044	0.304836	0.444958	0.663365
s__Christensenella massiliensis	1.36722	1.4095	1.06495	1.19736	0.9805	1.55144	1.01781	1.0187	1.46949	0.880668	1.39784	0.844464	0.798873	1.24071	0.604664	0.939404	1.13929	1.6818	0.842629
s__Chryseobacterium frigidisoli	1.56869	0.855939	0.546086	1.57464	0.887463	1.08587	2.21891	1.82509	1.82062	2.90053	2.35493	1.479	0.431975	1.03606	1.01679	2.99871	0.757795	0.48166	0.766313
s__Chryseobacterium vrystaatense	1.69037	1.01246	0.519755	1.60947	0.981962	1.16371	2.05585	1.78514	1.50137	2.47411	2.12825	1.31162	0.341213	1.03853	0.922782	2.46777	0.782684	0.449676	0.932423
s__Cloacibacillus porcorum	1.24389	1.15471	1.17181	0.923908	0.823079	1.3022	1.00439	1.00416	1.40528	0.766654	1.30627	0.715452	1.15138	1.29129	0.483392	0.917967	1.21026	1.68957	0.949964
s__Clostridiales bacterium DRI-13	1.06169	1.19513	0.658151	1.14439	0.917431	1.6898	0.725628	0.812982	1.03613	0.465336	1.17838	1.16485	1.08734	1.37828	0.579892	1.20991	1.20116	1.31895	0.955246
s__Clostridiales bacterium VE202-06	1.43424	1.44975	0.528191	1.37713	0.613996	1.54721	1.52921	1.37958	1.62595	2.23458	1.98328	0.926876	0.564212	0.831639	1.55988	1.23181	0.431284	1.48064	0.476326
s__Clostridium amylolyticum	1.32992	1.07279	1.01063	0.975882	0.882518	1.15949	1.11363	1.20315	1.43481	0.802579	1.16076	1.06829	0.935652	1.28711	0.934753	0.837666	1.15877	1.95755	0.44552
s__Clostridium polynesiense	1.38033	1.74474	1.33829	1.30641	1.36033	2.13106	0.903153	0.966772	1.49451	0.681505	1.52097	1.41124	0.865666	1.55465	0.573413	0.895319	1.21805	1.73333	0.719082
s__Clostridium sp. CAG:149	1.35858	0.889393	0.960653	1.1706	1.22627	0.631499	1.38016	1.40601	1.00967	1.30619	1.12835	1.49945	1.31396	0.928786	2.29054	0.885136	2.74462	0.502067	0.838178
s__Clostridium sp. DL-VIII	1.28976	0.976175	1.15158	0.972798	1.27343	0.906953	1.48783	1.20673	1.13833	1.10542	0.913827	1.48869	1.34165	1.23214	0.605506	0.99007	1.03653	0.647843	1.0169
s__Coprobacter fastidiosus	1.18711	1.0988	0.697673	0.787167	0.794495	1.29041	1.18711	1.20659	1.29329	0.802265	1.29583	1.02118	0.735359	1.32237	0.600978	1.2265	1.20252	1.57185	0.908666
s__Cronobacter phage S13	0.961191	1.83984	1.57502	1.36272	1.79663	1.84436	0.661515	0.913183	1.07105	0.580406	1.20604	1.95404	0.618211	1.30404	0.447992	1.63859	1.15392	1.33258	0.843859
s__Deltaproteobacteria bacterium RBG_13_52_11	1.29777	1.14869	1.03844	0.934304	0.881421	1.24856	1.03112	1.03183	1.39972	0.729835	1.19932	0.864502	0.943318	1.22693	0.567681	1.02444	1.21789	1.70376	0.704765
s__Desnuesiella massiliensis	1.09893	1.31175	1.014	1.07528	0.906363	1.34908	0.888702	0.921098	1.22277	0.668991	1.16959	1.17207	1.20468	1.63734	0.673558	0.784563	1.23155	1.61421	0.788726
s__Desulfobacula sp. TS	1.61406	0.857822	0.541391	1.59351	0.857241	1.0898	2.26934	1.8627	1.79624	2.89184	2.33068	1.43646	0.532808	1.06064	1.00168	2.87513	0.827796	0.469702	0.880293
s__Desulfosporosinus acididurans	1.36512	0.926448	1.00479	1.3138	0.97214	0.810057	1.4624	1.34534	1.38019	1.20213	1.01128	1.4701	1.07666	0.884322	1.38145	0.61324	1.11668	0.523284	0.660739
s__Desulfosporosinus sp. FKA	1.64207	0.872774	0.53772	1.62115	0.869366	1.11396	2.30147	1.88645	1.82606	2.93358	2.36067	1.43572	0.524189	1.07579	1.00285	2.89154	0.843558	0.41884	0.866187
s__Desulfuribacillus alkaliarsenatis	1.24583	1.08991	1.06111	1.32329	0.809459	1.31423	0.978813	0.953036	1.5846	0.774225	1.51324	1.2907	1.50565	1.66096	0.533944	0.89357	1.39566	1.77979	0.753548
s__Dethiosulfatarculus sandiegensis	1.38237	1.01364	0.875482	1.38099	1.14599	0.87878	1.39982	1.29714	1.18466	2.09334	1.41713	0.888221	1.00059	1.2833	0.469746	1.75455	0.615136	0.315067	0.774299
s__Dialister sp. CAG:588	1.40935	1.53489	1.37525	1.81618	1.58809	0.522052	0.987116	1.28248	1.23348	2.28383	1.08963	0.600736	1.37708	1.56949	0.192798	1.68597	0.58886	0.945996	0.421639
s__Elizabethkingia meningoseptica	1.60194	0.865355	0.579326	1.58787	0.880576	1.09081	2.26596	1.85562	1.79517	2.88619	2.33297	1.44183	0.498643	1.05987	1.00334	2.87891	0.82775	0.467033	0.87621
s__Eubacterium sp. AB3007	1.31162	1.39264	1.38213	1.51161	1.38567	0.93663	0.833728	0.981891	1.26479	1.56354	1.08837	0.706326	1.25315	1.53151	0.303313	1.37173	0.801174	1.36537	0.548248
s__Eubacterium sp. CAG:841	1.27229	1.06669	1.10464	0.78539	1.27195	1.47577	1.0591	1.12579	1.26221	0.587293	1.11788	0.76246	0.708197	1.13042	0.596721	0.964761	1.19338	1.97444	0.973082
s__Eubacterium sp. ER2	1.13787	1.09294	0.642518	1.41923	0.914655	1.4434	1.36313	1.12975	1.25306	1.32872	1.55061	1.69954	0.673658	1.02129	0.736881	1.9801	0.577513	0.679477	0.625429
s__Faecalibacterium sp. An58	1.44948	0.827399	1.24023	1.33307	1.20749	1.16775	1.4732	1.23996	1.20485	1.39509	1.03136	1.02898	1.13976	0.934016	0.396214	0.714612	0.484584	0.617861	0.48752
s__Fibrobacter sp. UWB2	1.53597	0.855022	0.591179	1.545	0.91941	1.08711	2.20543	1.78719	1.79487	2.8554	2.34475	1.47663	0.360692	1.02013	1.01828	3.0664	0.732274	0.512014	0.770877
s__Firmicutes bacterium CAG:176_59_8	1.26715	1.24107	0.965795	0.964529	1.03014	1.38101	1.18241	1.18554	1.33554	0.657443	1.30637	0.881896	0.886153	1.1321	1.84512	0.807365	1.23793	1.75701	0.975099
s__Flavobacteria bacterium RIFCSPLOWO2_12_FULL_35_11	1.232	1.44022	1.40531	1.44048	1.11135	0.553109	0.812597	1.27054	1.06555	1.17522	0.871291	0.550978	1.15428	1.2609	0.807138	1.01456	0.174948	1.14961	0.822968
s__Flavobacterium sp. TH021	1.58287	0.849863	0.560393	1.57657	0.910508	1.10602	2.23944	1.83888	1.83547	2.88841	2.38272	1.49729	0.400664	1.02207	1.03204	3.13476	0.727958	0.481482	0.775858
s__Fusobacterium sp. CM22	1.215	0.822361	1.04705	1.23683	1.07465	0.721221	1.16519	1.09284	1.25194	1.32816	1.02729	0.890223	1.03616	1.03005	0.487244	0.739535	1.00004	0.799253	0.81232
s__Gardnerella vaginalis	1.0157	1.40114	1.01362	1.18194	0.881279	1.32558	1.62072	1.49949	0.706282	0.997384	1.25055	1.87123	0.960037	1.49298	0.554571	1.39728	1.06872	0.846765	0.549822
s__Human gut gokushovirus	1.14299	0.759828	2.91925	1.22507	1.16408	1.18989	1.10842	1.08922	1.30391	1.01079	0.832611	2.19767	3.40463	1.22811	0.495196	0.48928	0.730413	0.404425	0.540906
s__Hymenobacter gelipurpurascens	1.66871	0.542271	0.77587	1.38557	0.987002	1.06513	1.93885	1.94741	1.39744	1.6618	1.23299	0.640155	1.22642	0.532744	1.08358	1.20109	0.573851	0.611012	1.79444
s__Kallipyga gabonensis	1.34529	1.18988	0.837805	1.02302	1.07193	1.63155	1.02399	1.08926	1.40796	0.652838	1.30949	0.986784	0.692975	1.31451	0.69426	0.898646	1.16414	1.66791	0.712354
s__Ketogulonicigenium vulgare	1.239	1.1969	1.35244	1.41348	1.02869	0.574514	0.772941	1.02083	1.22002	0.996353	0.493597	0.675247	1.74987	1.33054	1.29587	0.651016	1.37964	0.541481	1.07364
s__Klosneuvirus KNV1	1.37816	1.03238	0.88061	1.35778	1.18765	0.925964	1.39348	1.2891	1.13657	2.06955	1.37514	0.84643	1.00878	1.25248	0.420341	1.70633	0.628409	0.375117	0.701613
s__Lachnoclostridium phocaeense	1.27235	0.971966	1.11915	1.51527	1.38993	0.826653	1.03852	1.07676	1.14358	1.2304	0.739631	0.889946	1.40741	1.00194	1.06514	0.531816	0.820847	1.03834	0.741525
s__Lachnospiraceae bacterium 14-2	1.50971	0.881067	1.02352	1.26629	1.0189	0.931462	1.5437	1.53045	1.32192	1.1051	0.950517	1.12704	1.05797	0.964337	1.081	0.564283	1.10985	0.501258	0.999772
s__Lachnospiraceae bacterium FE2018	0.968294	1.31308	1.55436	1.1512	1.76306	1.63991	0.751245	0.784892	1.06894	0.429012	1.05504	1.54301	1.35741	1.08427	0.71893	0.798228	1.1258	1.55789	0.869431
s__Lachnospiraceae bacterium G41	1.40409	1.26679	1.03522	1.47172	1.11702	1.28243	0.990681	1.33301	1.36648	1.43801	1.21636	0.588898	0.918587	1.20314	0.672434	0.990489	0.792021	1.86316	0.807485
s__Lachnospiraceae bacterium TWA4	1.16624	1.69088	1.26426	1.12005	1.11339	1.84816	0.757259	0.850902	1.26531	0.452991	1.34766	1.14844	0.863303	1.28353	0.566242	0.810905	1.15579	1.5673	0.85509
s__Lactobacillus rogosae	0.837143	1.19738	1.268	1.66363	1.85144	1.20603	0.303633	0.420457	1.11933	0.68544	1.01744	1.63539	1.62116	0.856325	1.49776	0.580216	1.50482	0.569803	2.15776
s__Lunatimonas lonarensis	1.09059	0.390266	0.561524	1.2054	0.697417	0.46274	1.31886	1.35936	1.22182	1.49418	1.22118	1.17919	0.935693	0.638928	1.2103	0.766352	1.36643	1.02706	1.00269
s__Massiliomicrobiota sp. An142	1.13374	0.903537	1.08406	1.19583	1.10258	0.616934	1.00251	0.799121	1.29	1.31765	1.12562	1.31505	1.1604	1.09894	0.410997	0.737862	1.15756	0.6555	0.45767
s__Mediterranea massiliensis	1.7381	0.792222	1.15005	1.46321	1.21316	0.90154	1.97364	2.05747	1.49172	1.73648	1.11482	0.942758	1.74253	0.75055	1.0951	0.936421	0.652186	0.765329	1.68306
s__Megasphaera massiliensis	1.46655	0.758591	0.407434	1.91782	1.11203	1.34307	1.69956	1.41197	1.98603	2.40263	2.38334	1.95077	1.15402	0.964003	0.647257	2.17512	0.702363	0.512425	0.836223
s__Megasphaera sp. ASD88	1.68342	0.98557	0.519495	1.55909	0.934714	1.31153	1.93842	1.7093	1.86607	2.57411	2.25805	1.32716	0.684049	1.32133	0.814709	2.18899	0.702077	1.00947	0.551279
s__Methanosarcina mazei	1.73937	0.77881	0.383134	1.56635	0.871241	1.38924	2.33804	1.92521	1.96609	2.88314	2.44945	1.79177	0.508906	1.00846	0.901915	2.73428	0.595722	0.857345	1.01039
s__Muribaculum sp. An287	1.65515	1.0015	0.502901	1.55894	0.973554	1.14216	2.0421	1.76363	1.48024	2.43941	2.13169	1.30773	0.368878	1.03348	0.950734	2.51829	0.758414	0.470544	0.976339
s__Mycoplasma primatum	1.11204	1.38374	1.0931	1.16415	0.908087	1.35012	0.881278	0.887148	1.22958	0.698331	1.21769	1.11126	1.23058	1.68577	0.572298	0.778403	1.10294	1.54843	0.727227
s__Niabella aurantiaca	1.46917	1.04123	0.993381	1.15988	1.11257	0.919171	1.4997	1.41932	1.29724	1.20496	0.914542	1.30638	0.964245	1.04963	1.0511	0.593036	1.0412	0.405947	0.364733
s__Ornatilinea apprima	1.26407	1.06694	0.986153	0.856698	0.844133	1.24404	1.03813	1.03164	1.393	0.721995	1.16686	0.908777	1.11082	1.32586	0.548975	1.07948	1.21898	1.69372	0.79573
s__Owenweeksia hongkongensis	1.25871	1.22192	1.08642	0.782481	1.02259	1.46147	0.970559	1.0048	1.38722	0.689099	1.20452	0.946244	0.730185	1.1539	0.617572	1.06757	1.5262	1.80338	0.627496
s__Paenibacillus sp. cl6col	0.92525	1.11167	1.0957	1.02044	0.695741	1.45121	0.69167	0.68978	1.31977	0.524471	1.47499	1.50189	1.041	1.75282	0.366163	1.02048	1.37269	1.60818	0.663124
s__Parcubacteria bacterium RAAC4_OD1_1	0.90601	1.78677	1.36101	1.27726	1.77821	1.93671	0.657991	0.889671	1.07788	0.44099	1.31778	1.86946	0.542084	1.30781	0.487218	1.62044	1.42805	1.42062	0.63748
s__Pedobacter luteus	0.964503	1.04225	1.28528	1.45403	1.26708	0.541575	0.751848	0.909633	1.16937	1.67226	0.816717	0.314541	2.09915	1.35524	1.20889	2.11003	1.00387	1.09341	0.867556
s__Petrimonas sp. IBARAKI	1.43225	1.22182	1.13994	1.07983	0.971508	0.764686	1.22343	1.39064	1.27696	0.999625	1.01146	1.2779	1.16183	1.15426	0.715867	0.821522	0.843997	1.37119	0.392793
s__Phoenicibacter massiliensis	1.08466	1.30266	0.609226	1.03481	1.02836	1.73955	0.69671	0.802388	1.14538	0.392783	1.30078	1.33965	0.51577	1.34963	0.536938	1.02617	1.01362	1.40889	0.533105
s__Prevotella copri CAG:164	1.88292	0.583075	0.868997	1.50568	1.12589	1.3346	2.31743	2.16966	1.67538	1.97676	1.48894	0.958668	1.2609	0.625385	0.975953	1.4089	0.636795	0.82902	1.83952
s__Prevotella dentalis	1.69307	0.505984	0.897598	1.30808	1.10094	1.21545	1.98546	1.9334	1.49208	1.47844	1.10206	0.804776	1.3886	0.469176	1.38711	0.861449	0.867783	0.891982	2.14332
s__Prevotella denticola	1.70294	0.519575	0.690482	1.36319	1.03033	1.37545	2.08192	1.96422	1.48617	1.79011	1.39902	0.842361	1.07949	0.496678	0.884009	1.35882	0.495624	0.886867	1.69265
s__Prevotella disiens	1.45606	0.836898	1.05237	1.27183	1.20482	0.890912	1.48265	1.81934	1.04917	1.53161	1.07102	1.00209	1.54293	0.503391	0.894747	1.0438	0.529776	0.774978	0.87162
s__Prevotella ihumii	1.8275	0.6443	0.777326	1.5834	1.07453	1.16327	2.33692	2.17891	1.66742	2.26347	1.66815	0.886455	1.10816	0.646625	0.883931	1.92266	0.517651	0.464542	1.59469
s__Prevotella multisaccharivorax	1.90028	0.767161	0.683113	1.74161	1.06393	1.23615	2.48152	2.22372	1.928	2.79292	2.12484	1.2827	0.881023	0.891694	0.686675	2.48434	0.444292	0.424603	1.0733
s__Prevotella oryzae	1.84971	0.542692	0.69872	1.48283	1.06595	1.4201	2.30075	2.12935	1.63065	2.06128	1.65209	0.980818	1.03863	0.81577	0.788704	1.68758	0.474192	0.806798	1.61437
s__Prevotella paludivivens	1.71763	0.55328	0.975881	1.2994	1.11263	1.21161	1.98432	2.00598	1.42232	1.48307	0.99268	0.782385	1.42438	0.552771	1.28498	0.72476	0.874076	1.02161	1.99245
s__Prevotella sp. BP1-145	1.92894	0.783606	0.691531	1.73521	1.07225	1.28467	2.55626	2.25288	1.96222	2.78698	2.19072	1.34999	0.892419	0.883202	0.707741	2.54625	0.446385	0.313402	1.04979
s__Prevotella sp. CAG:386	1.9179	0.766013	0.736377	1.6691	1.11076	1.23457	2.27534	2.16246	1.65755	2.18703	1.72937	0.962774	1.05823	0.757784	0.795356	1.82035	0.418144	0.49928	1.36549
s__Prevotella sp. CAG:520	1.86949	0.574452	0.866651	1.47518	1.10378	1.26229	2.30846	2.19658	1.64771	2.00184	1.4435	0.881862	1.27908	0.584079	0.995559	1.41259	0.636178	0.472796	1.84103
s__Prevotella sp. P2-180	1.65256	0.481945	0.875236	1.2947	1.05177	1.117	1.94319	1.92272	1.39291	1.48193	1.02375	0.588205	1.35777	0.472392	1.22519	0.856749	0.813776	0.540273	2.11863
s__Prevotella sp. P4-119	1.19455	0.794638	0.671218	0.717333	1.23929	1.77917	1.4174	1.20913	1.12733	1.18152	1.31373	1.53284	0.322635	0.668242	0.907941	1.43494	0.371151	2.03082	1.02702
s__Prevotella sp. P5-60	1.90471	0.756524	0.583979	1.74375	1.01174	1.21387	2.42383	2.20589	1.86104	2.64797	2.03065	1.16277	0.944783	0.896449	0.642581	2.31808	0.414093	0.525762	1.10469
s__Proteocatella sphenisci	1.26775	1.54166	1.16419	1.42821	1.06794	1.812	0.792307	0.823293	1.43434	0.697	1.38079	1.28922	0.683315	1.60754	0.755979	0.899296	1.25871	1.64778	0.715157
s__Provencibacterium massiliense	1.01476	1.76366	1.43424	1.325	1.30397	2.05687	0.883721	0.891695	1.18629	0.605953	1.31492	1.44847	0.963291	1.25564	0.544529	0.981059	1.2664	1.65796	0.60497
s__Rhodococcus sp. ACS1	0.907602	1.48211	1.1046	1.21005	1.53348	1.62104	0.68347	0.871077	1.18538	0.515962	1.35489	1.98635	0.588537	1.37932	0.430425	1.62543	1.32254	1.38757	0.932897
s__Ruminococcus albus	1.4133	1.30287	1.37484	1.48123	1.15995	0.48502	1.02599	1.27393	1.1484	1.13752	0.627555	0.635321	1.63817	0.99444	1.09921	0.568212	0.873151	0.555189	1.17079
s__Ruminococcus sp. NK3A76	1.33947	1.20824	1.29522	1.49611	1.04695	0.518573	0.933191	1.13007	1.20054	1.22791	0.630952	0.696481	1.48195	1.16874	1.00228	0.379258	1.0797	0.516495	0.877856
s__Schwartzia succinivorans	1.23945	0.584748	0.879912	1.66672	0.641021	0.913796	1.16887	1.31746	1.46847	1.82916	1.11631	0.367249	1.18051	0.723312	1.55177	0.520355	1.11259	1.1459	1.92808
s__Sinomonas sp. R1AF57	1.34576	1.10589	0.764967	1.24422	0.815605	1.48108	1.22865	1.2295	1.28816	1.5053	1.28537	1.23857	1.2074	0.817456	0.829315	1.09328	0.561187	0.808861	0.493988
s__Tannerella sp. 6_1_58FAA_CT1	1.36398	1.02227	1.24226	1.27029	1.24855	0.734869	1.26141	1.04135	1.31784	1.42401	1.08697	0.878081	1.28722	1.10053	0.444788	0.908714	0.522695	0.68176	0.695632
s__Thiorhodococcus drewsii	1.12814	1.72412	0.951428	1.0246	1.06532	1.53984	0.941684	0.909346	1.2538	0.687712	1.15628	1.21326	1.08649	1.32387	0.706273	0.827705	1.14027	1.73699	0.656827
s__uncultured Coprococcus sp.	1.05423	0.938488	1.00478	1.11154	1.19969	1.18689	1.75206	1.41358	1.12491	1.25127	1.72699	0.92143	1.09885	0.74213	0.578719	2.78861	0.369998	0.57334	0.756093
s__Xenorhabdus miraniensis	1.17834	1.16914	1.26621	1.34812	0.92751	0.835125	0.828023	1.01579	1.19877	1.00367	0.516038	0.700353	1.69152	1.30256	1.22865	0.548727	1.34444	0.548027	1.03488
s__[Clostridium] sphenoides	1.36677	1.36585	1.46925	1.65673	1.65921	0.481782	0.86145	1.14942	1.1963	2.08842	0.825074	0.766119	1.46109	1.8058	0.413692	1.61566	0.512148	0.85005	0.50055
s__Akkermansia glycaniphila	1.11632	1.41942	1.5236	0.874727	0.832272	1.33021	1.02902	0.98178	1.24342	0.687907	1.23326	0.978807	0.686028	1.21828	1.16898	0.804495	1.1366	1.52759	0.696885
s__Akkermansia muciniphila	1.11705	1.40919	1.50017	0.86202	0.846779	1.311	1.02113	0.982802	1.24466	0.67852	1.2302	0.988898	0.700426	1.23117	1.23084	0.789756	1.13675	1.55245	0.748381
s__Akkermansia muciniphila CAG:154	1.11627	1.41322	1.49423	0.864404	0.852933	1.30867	1.01166	0.979278	1.24008	0.679842	1.22743	0.958995	0.701014	1.22651	1.21942	0.78161	1.13498	1.55325	0.738396
s__Akkermansia sp. 54_46	1.11437	1.4005	1.49991	0.862107	0.84976	1.30186	1.01539	0.979199	1.24249	0.67546	1.22245	0.987537	0.706549	1.24375	1.25564	0.78062	1.13405	1.55103	0.767663
s__Akkermansia sp. CAG:344	1.11953	1.40858	1.47651	0.865493	0.875764	1.3068	1.01517	0.986281	1.24351	0.668805	1.23477	0.962338	0.728192	1.25912	1.28211	0.769697	1.14831	1.56567	0.788495
s__Alistipes ihumii	1.41472	0.687551	1.12805	1.02151	1.09144	0.975791	1.35083	1.54162	1.19602	0.946623	0.813768	0.874055	1.52799	0.803054	1.63482	0.672218	1.24668	0.893273	2.37126
s__Alistipes indistinctus	1.34888	1.08373	1.04033	0.939511	0.964762	1.30561	1.10848	1.07629	1.48246	0.779479	1.29265	0.882706	0.901642	1.28811	0.563604	0.914711	1.31126	1.69734	0.900577
s__Alistipes obesi	0.806777	1.33143	1.32256	1.3809	0.846526	1.41163	1.081	0.9193	0.986103	0.590121	1.35337	1.2033	1.08368	0.883352	0.774916	1.43791	1.16606	1.33896	0.916342
s__Alkaliflexus imshenetskii	1.30279	1.01656	0.829334	0.830169	0.942676	1.2818	1.16265	1.12475	1.37071	0.724434	1.25172	0.807172	0.68555	1.18285	0.534392	1.01606	1.08238	1.79489	0.637585
s__Alkaliphilus peptidifermentans	1.26862	1.11801	0.978746	0.863148	0.886938	1.24804	1.01804	1.00961	1.34521	0.66769	1.1531	0.870801	0.787509	1.21799	0.539621	1.07001	1.20028	1.71563	0.658798
s__Alloscardovia omnicolens	1.13165	1.22403	1.10924	1.34308	1.39451	0.643843	0.906328	1.10388	0.952034	1.84738	1.34556	0.765892	1.59238	1.13689	0.924439	2.45741	0.340923	0.650127	0.437037
s__Anaerobranca gottschalkii	1.25311	1.70179	0.932723	1.48409	1.40239	2.1741	0.704871	0.821259	1.2848	0.61476	1.49742	1.62916	0.549714	1.64381	0.5137	1.12454	0.887526	1.39961	0.546529
s__Anaerococcus hydrogenalis	0.646934	1.7858	1.60601	1.46378	0.276266	2.14497	0.594573	0.465329	1.31619	0.67653	2.27378	1.88227	0.576895	1.65606	0.570496	1.43492	1.69962	1.37481	0.411079
s__Anaerolineaceae bacterium oral taxon 439	1.22653	1.06195	0.784879	0.867025	0.780318	0.997164	1.21733	1.35111	1.17976	0.834939	1.17924	1.42553	1.17515	1.15879	1.01053	0.746585	0.888376	1.2494	0.746599
s__Anoxybacillus flavithermus	0.969833	1.90725	2.19033	1.6679	1.63499	1.89066	0.414498	0.547147	0.962156	0.367655	1.21834	1.59857	1.61856	0.912124	0.5443	1.19443	1.53583	1.16534	0.719513
s__Aquiflexum balticum	1.38892	0.766959	0.687292	1.42105	0.79074	0.953424	2.14553	1.73193	1.54881	2.65196	2.18942	1.23144	0.37278	0.882555	1.13847	2.93574	1.01437	0.590632	0.87237
s__Bacillus glycinifermentans	1.26959	1.57008	0.910767	1.3403	1.25006	1.89728	0.784568	0.877019	1.31199	0.610576	1.40183	1.31494	0.607562	1.53075	0.528495	1.0068	0.998878	1.52234	0.584542
s__Bacillus horneckiae	1.19661	0.811206	1.01372	1.2276	1.02938	0.678005	1.1621	1.08884	1.21374	1.31322	1.00838	0.895997	1.02077	1.01344	0.442255	0.699831	0.891149	0.709726	0.876865
s__Bacillus megaterium	1.07961	0.842552	0.791987	1.02009	0.693361	1.07645	1.02447	1.31294	1.16383	0.893887	1.07943	0.650352	0.79912	0.983216	1.18911	1.01927	0.7017	1.27092	1.37706
s__bacterium F083	1.22383	0.776596	0.655446	0.793911	0.768242	1.01541	1.37385	1.43793	1.411	1.00502	1.27476	1.28737	1.08585	0.841428	1.33603	1.43619	0.933292	0.857189	0.9096
s__bacterium TMED264	1.05017	1.17701	1.39854	0.959059	0.785804	1.15942	0.974055	0.905751	1.18016	0.604006	1.14522	1.05673	1.03364	1.08947	0.771395	0.776582	1.06305	1.91944	0.576029
s__Bacteroidales bacterium	1.50877	0.815561	0.613892	1.51327	0.895591	1.06894	2.20522	1.78394	1.75877	2.8052	2.34847	1.45868	0.326297	0.966318	1.06709	3.16699	0.789669	0.54222	0.775418
s__Bacteroidales bacterium 45-6	1.5081	0.805132	0.60484	1.50319	0.896808	1.07596	2.19685	1.79112	1.7722	2.7762	2.35414	1.43577	0.378839	0.956484	1.0269	3.19168	0.734	0.53409	0.775782
s__Bacteroidales bacterium Barb4	1.77584	0.959102	0.57147	1.62087	1.00337	1.20506	2.19771	1.94144	1.55576	2.47366	2.11453	1.26424	0.488374	0.980758	0.765879	2.46979	0.682174	0.534763	0.824907
s__Bacteroides oleiciplenus	1.57977	0.869997	0.95505	1.55461	1.04649	0.695514	1.79172	1.82447	1.56499	1.89877	1.29723	1.0981	1.26262	0.73381	0.988139	0.891959	0.828094	0.832534	1.22843
s__Bacteroides pectinophilus CAG:437	1.09008	1.12192	1.19106	1.18012	1.33087	0.826499	0.617361	0.622013	1.2021	0.81998	0.805953	1.18067	1.12391	1.15674	0.836104	0.341442	1.08728	1.12593	0.665967
s__Bacteroides phage B40-8	1.22146	1.23438	1.0503	0.713478	1.20319	1.36532	1.27687	1.04648	1.23356	0.846501	0.980784	0.998844	0.978261	1.10014	0.905518	1.18919	1.2219	0.537539	0.803062
s__Bacteroides sp. An322	0.859912	0.93219	1.11322	1.01595	1.18609	0.554334	1.39544	1.48625	0.869726	1.94121	1.36426	1.11583	0.32512	0.652568	0.572416	1.73736	1.11259	1.0696	0.883099
s__Bacteroides sp. CAG:189	1.28853	0.555867	1.15291	0.88356	1.20335	0.550764	1.30037	1.55607	1.07884	0.771351	0.528729	1.76779	1.93354	0.701934	1.51715	0.551045	1.1203	0.487429	1.51211
s__Bacteroides sp. CAG:709	1.34311	0.501147	1.0674	0.936848	1.04985	1.00969	1.3824	1.52107	1.23762	0.911961	0.713473	0.67109	1.50047	0.444925	2.62227	0.628386	1.27392	0.937025	1.99381
s__Bacteroides vulgatus CAG:6	1.15619	0.788272	1.0617	1.04137	1.14909	1.08042	1.40754	1.5623	1.23444	1.3358	1.17241	0.861871	0.772579	0.768317	0.896436	0.918356	0.566001	0.855574	1.30095
s__Bacteroidia bacterium 44-10	1.69877	0.815225	0.732243	1.63248	1.00874	1.13457	2.40316	2.0636	1.84836	2.76054	2.22684	1.29064	0.68069	0.883573	0.778168	2.83343	0.578232	0.536968	0.823196
s__Bifidobacteriales bacterium 56_10	0.9383	1.27643	1.42916	1.22708	1.36162	0.341808	0.415528	0.788058	1.22242	1.27007	0.650098	0.513734	1.4698	1.84864	2.61443	1.21861	1.0602	0.836388	0.437324
s__Bulleidia extructa	1.32094	1.03571	1.12501	1.47094	0.915721	0.842301	1.14068	1.07708	1.16718	1.37915	1.16892	0.834975	1.04852	0.900678	0.353408	0.763745	0.565478	0.639378	1.02474
s__Butyrivibrio sp. VCB2001	1.24819	1.07384	1.27072	0.766928	1.35678	0.994759	1.26056	1.15675	1.01515	0.852034	0.698836	1.34966	1.29319	1.23039	0.781549	0.7155	1.03576	0.554015	0.850447
s__Candidatus Endolissoclinum sp. TMED37	1.39209	1.01996	0.833262	1.35422	1.16808	0.934929	1.45296	1.31046	1.1687	2.132	1.39158	0.865662	0.961931	1.2384	0.460829	1.65736	0.667937	0.335154	0.772821
s__Candidatus Gastranaerophilales bacterium HUM_14	1.87838	0.844982	0.718287	1.63261	1.07254	1.21638	2.23829	2.12034	1.59023	2.20729	1.76	0.976319	0.976518	0.779027	0.654629	1.93187	0.406037	0.539622	1.22857
s__Candidatus Margulisbacteria bacterium GWF2_35_9	1.03621	0.793611	0.886418	0.784345	1.02259	0.99477	0.997976	1.07231	1.00923	0.505528	1.11745	1.01659	0.832141	1.30754	1.0146	1.65257	0.944148	1.55236	1.18215
s__Candidatus Soleaferrea massiliensis	1.34495	0.754846	0.624444	1.28041	0.58644	1.14491	1.42909	1.47299	1.38108	1.31721	1.50568	0.697465	0.688962	1.0561	0.807471	1.15069	0.694769	1.21435	0.973754
s__Carnobacterium iners	0.883284	1.26602	1.17819	1.02478	1.44059	1.11086	1.08098	0.494911	0.840372	1.00385	1.09598	0.698278	0.641709	1.34698	0.640424	1.41366	1.19619	0.402472	0.594712
s__Citrobacter freundii	0.735802	2.68895	3.4721	1.49917	3.14155	1.21224	0.579025	0.465604	0.895725	0.584194	0.789897	1.60714	2.21886	2.41436	1.0582	0.214177	1.90067	0.274772	1.55495
s__Citrobacter pasteurii	0.763812	2.6755	3.49577	1.51962	3.18002	1.18757	0.64767	0.544393	0.88365	0.507381	0.799316	1.48154	2.32386	2.36399	1.08544	0.190339	1.90715	0.304267	1.50661
s__Citrobacter sp. FDAARGOS_156	0.718622	2.44911	3.4069	1.46513	3.08536	1.07612	0.630296	0.521229	0.849752	0.491303	0.762701	1.38407	2.19306	2.22944	1.05075	0.176999	1.88002	0.263695	1.44938
s__Clostridiales bacterium SIT11	1.20901	1.5659	0.804156	1.34516	1.29982	2.02692	0.712481	0.815014	1.23484	0.564943	1.41125	1.52439	0.550628	1.5629	0.546345	1.10264	0.912001	1.38279	0.533301
s__Clostridiisalibacter paucivorans	0.81305	1.13521	1.38936	1.33231	2.25926	1.21773	0.720215	0.806246	0.898271	0.611624	0.537081	1.20242	1.97865	1.05069	1.76081	0.424035	1.46046	0.545458	2.23804
s__Clostridium homopropionicum	1.27018	1.03567	1.25679	1.33875	0.993383	0.824569	1.15806	1.33517	1.11688	0.940886	0.770373	1.4424	1.77386	1.28918	1.0289	0.296632	0.589093	0.682438	0.587171
s__Clostridium perfringens	1.31249	0.69831	0.525068	1.20624	0.913933	1.02189	2.10178	1.69009	1.52997	2.53399	2.00751	1.08496	0.519701	0.881714	1.16954	2.7869	0.601024	0.546754	0.816095
s__Clostridium sp. BL8	1.4075	0.654769	0.531864	1.199	0.828092	1.16681	2.1258	1.65764	1.45309	1.88663	2.06919	1.31364	0.751685	1.15238	0.92591	2.90675	0.685616	0.57786	0.628897
s__Clostridium sp. CAG:226	1.27376	1.58885	0.891858	1.34642	1.29798	1.97132	0.786097	0.881514	1.31043	0.613797	1.4235	1.42273	0.591423	1.55246	0.56186	1.01259	0.969062	1.48134	0.573175
s__Clostridium sp. CAG:417	1.02996	2.94967	2.60127	1.35337	3.71178	2.31924	0.724834	0.720241	0.613818	0.491659	1.23069	1.48765	2.11941	2.07623	0.906553	0.814606	1.03345	0.727188	0.552786
s__Clostridium sp. CAG:448	1.20387	1.00344	0.987716	0.720996	1.12637	1.40355	1.01004	1.06067	1.23306	0.547181	1.11629	0.731002	0.656709	1.09334	0.563824	0.964477	1.15928	1.94101	0.925121
s__Cohnella sp. CIP 111063	1.18668	1.35106	0.999542	1.03067	0.843419	1.46414	1.07727	1.04508	1.30758	0.651787	1.28999	0.987519	0.72866	1.14626	0.983272	0.95475	1.27364	1.68437	0.802651
s__Colibacter massiliensis	1.1945	1.13386	1.10376	1.14773	0.633452	1.4279	1.03596	1.01194	1.2998	0.879568	1.58174	0.662843	0.585415	0.966964	0.633823	1.11329	0.967682	1.47126	0.797539
s__Collinsella aerofaciens	1.63029	0.887146	1.29577	0.97559	1.29839	0.791233	1.87421	1.91923	1.03843	1.10298	1.03567	1.1765	1.1815	0.428004	0.59657	0.694788	0.471545	0.288749	1.0529
s__Coprobacillus sp. CAG:826	1.22736	1.19464	0.929884	0.897926	0.893333	1.27041	1.06392	1.05041	1.38164	0.719115	1.17106	0.960074	0.834743	1.1197	1.03718	0.851234	1.28003	1.80436	0.763697
s__Coprococcus sp. ART55_1	1.03151	0.660319	1.23254	1.09466	1.04129	0.817283	1.19607	1.40582	0.733647	1.00509	0.909856	1.00335	2.42817	0.572628	2.40821	0.691897	0.645853	0.303096	1.62175
s__Desulfobacter curvatus	1.21011	1.51495	0.760106	1.26148	1.23059	1.99151	0.742264	0.848973	1.23321	0.551182	1.39716	1.47382	0.565231	1.52542	0.589242	1.03691	0.946098	1.39818	0.528299
s__Desulfofustis glycolicus	1.24852	0.594501	0.596861	1.07743	0.909397	1.06122	1.95134	1.51442	1.30556	1.78472	1.91654	1.22877	0.791094	1.05753	0.908367	2.86734	0.705018	0.550687	0.631967
s__Desulfotomaculum intricatum	1.19339	1.11901	1.23009	1.26539	1.31948	0.582603	0.757402	1.02491	1.07274	0.870431	0.800273	1.25451	1.27386	1.31933	0.647738	0.385516	0.783201	1.01509	0.560306
s__Draconibacterium orientale	1.50487	0.858522	0.514764	1.50953	0.846248	1.08426	2.13236	1.76686	1.76277	2.84324	2.28898	1.42766	0.393742	1.02593	0.960549	2.89096	0.626991	0.451809	0.821661
s__Drancourtella sp. An57	0.973018	1.92225	1.76904	1.13269	1.06402	1.58235	0.634289	0.756992	0.92146	0.478501	1.07812	1.08175	1.41908	0.949055	1.03216	0.995411	1.0033	1.3163	0.60203
s__Dysgonomonas sp. 37-18	1.46926	0.821133	0.629425	1.49005	0.889012	1.05534	2.15556	1.75429	1.73253	2.80485	2.31811	1.43392	0.321551	0.965182	1.06893	3.08134	0.812535	0.546607	0.807546
s__Echinicola pacifica	1.05053	1.04123	0.796097	1.07058	1.01139	1.10879	1.50745	0.833859	1.07325	1.4719	1.44015	0.870678	0.290506	1.13686	0.876977	2.07163	0.821391	0.5661	0.738103
s__Eggerthella sp. CAG:1427	1.5069	0.643133	1.00087	1.06824	1.20897	0.875418	1.83386	1.92842	1.19017	1.11491	1.03305	1.2184	1.25403	0.433843	0.835155	0.601975	0.329847	0.556512	0.81733
s__Enterococcus pallens	1.2984	1.0929	1.00646	0.844403	0.905872	1.35741	1.07107	1.07328	1.41814	0.711026	1.19195	0.944165	0.961189	1.18935	0.695031	0.98244	1.25166	1.7174	0.791159
s__Enterococcus silesiacus	0.977182	1.29058	1.46456	1.27062	1.44456	0.483164	0.403278	0.807472	1.18654	1.25502	0.632649	0.408384	1.48333	1.74482	2.55575	1.2411	1.0103	0.936197	0.416912
s__Enterococcus sp. 9E7_DIV0242	1.19028	1.42385	1.14282	0.876376	1.18283	1.80108	0.99087	0.955876	1.37546	0.660386	1.21568	1.04655	0.84126	1.20032	0.569801	0.87157	1.16821	1.74324	0.745547
s__Erwinia phage phiEa2809	0.888872	1.343	0.944165	1.14551	1.46053	1.55379	0.685072	0.857602	1.22333	0.494509	1.43855	2.01644	0.583175	1.40813	0.411003	1.63284	1.37453	1.38687	0.944153
s__Erysipelatoclostridium ramosum	1.49921	0.829156	1.01609	1.31554	1.02099	0.972642	1.51166	1.53481	1.27295	1.12538	0.980104	1.13613	0.986978	0.900057	1.07087	0.476259	1.04756	0.389441	0.996387
s__Eubacterium callanderi	1.1273	1.48451	0.691468	1.23818	1.22488	1.95014	0.650962	0.760127	1.14809	0.470952	1.31781	1.40631	0.533046	1.4834	0.53297	1.09631	0.935676	1.38496	0.484155
s__Eubacterium sp. CAG:274	0.940989	2.22511	2.81501	1.55619	2.13599	1.02739	0.950524	0.984715	0.813449	0.71655	0.6534	1.26794	1.64627	2.20006	1.01803	0.321137	1.78733	0.305492	1.13212
s__Faecalibacterium sp. An121	1.67197	0.899732	1.23181	1.12555	1.34541	0.83409	1.89618	1.66336	1.37585	1.19106	1.17876	1.31422	1.32764	0.906978	0.806945	0.776338	0.477658	0.371949	0.484716
s__Faecalibacterium sp. An77	1.12097	1.20715	1.39372	1.15126	1.18188	1.26272	0.948411	0.968198	1.07361	0.803027	1.16506	1.27699	0.975688	1.20196	0.62466	0.425672	1.1947	0.633939	0.62496
s__Fibrobacter sp. UWT3	1.28748	0.85266	1.00788	1.28883	1.07498	0.713744	1.266	1.19016	1.27324	1.43704	1.08118	0.856705	1.06325	1.05142	0.468238	0.841784	0.924707	0.693469	0.697
s__Firmicutes bacterium CAG:124	1.21565	1.23372	0.652842	0.785077	0.697673	1.3252	1.0479	1.04937	1.38218	0.834239	1.36135	0.916403	0.573734	1.02596	0.609785	1.12984	1.23601	1.66269	0.516959
s__Firmicutes bacterium CAG:194	0.944048	1.28719	1.46097	1.22163	1.3896	0.369923	0.407777	0.787941	1.23734	1.26073	0.653454	0.529005	1.50773	1.83115	2.70816	1.21021	1.0541	0.83462	0.44456
s__Firmicutes bacterium CAG:227	1.48307	0.941889	1.40462	0.986554	2.07458	0.879511	1.42709	1.50548	1.34664	0.91699	0.738988	0.968553	1.59725	1.81327	0.999822	0.590527	1.69549	1.1688	1.45619
s__Firmicutes bacterium CAG:272	1.12734	0.910984	0.880388	0.659458	1.12022	1.27973	1.00445	1.05388	1.13688	0.462358	1.08592	0.81699	0.471656	1.00748	0.490728	1.13618	1.10637	1.89118	0.721353
s__Firmicutes bacterium CAG:272_52_7	1.15735	0.904995	0.944611	0.718363	1.15519	1.21359	1.03193	1.1123	1.12523	0.466814	1.08687	0.916601	0.571614	1.07155	0.574646	1.30031	1.15127	1.76171	0.708857
s__Firmicutes bacterium CAG:56	0.75357	1.48579	1.7451	0.726268	1.43624	0.833977	0.563091	0.703299	1.24243	0.293025	1.19149	2.03759	1.78671	1.89662	4.13762	0.423597	1.02962	0.452581	1.32887
s__Firmicutes bacterium CAG:882	1.20952	1.00106	1.02169	1.39991	0.902361	0.946723	0.903008	0.920502	1.38183	1.06152	1.15344	1.04913	1.05673	0.994864	1.11198	0.534431	0.879786	0.943606	1.08244
s__Firmicutes bacterium CAG_194_44_15	0.979587	1.31644	1.47714	1.25756	1.41493	0.389763	0.438723	0.824015	1.25502	1.30986	0.678971	0.534858	1.51837	1.83638	2.62887	1.2401	1.02336	0.858765	0.445268
s__Flammeovirga sp. SJP92	1.62727	0.786223	0.373948	1.60245	0.793843	1.13189	2.2072	1.80514	1.78124	2.91118	2.37757	1.41975	0.280071	0.970978	1.05885	3.05541	0.778639	0.564562	0.652165
s__Flavobacteria bacterium GWF1_32_7	1.69963	0.969507	0.565194	1.60659	0.939881	1.15145	2.10332	1.81406	1.49238	2.48464	2.12926	1.29831	0.424624	1.0107	0.969407	2.50865	0.820028	0.431892	0.968725
s__Flavobacteriaceae bacterium CRH	1.22954	1.15283	0.499773	0.754351	1.18668	1.20254	1.21622	1.23653	1.08907	0.697017	1.13886	0.893935	0.415106	0.885579	0.466615	1.29468	1.36932	1.18835	0.476243
s__Flavobacterium phage 11b	0.710522	0.796612	1.09273	1.14589	1.38982	1.4047	0.686757	0.633	1.51368	2.21107	1.2006	2.04079	1.01398	1.95915	0.410637	1.25526	0.914164	0.965536	0.377868
s__Flavobacterium urocaniciphilum	1.61526	0.866385	0.528272	1.63381	0.916069	1.09882	2.22275	1.84943	1.8575	2.97198	2.35992	1.48987	0.460574	1.07818	0.990113	2.92827	0.728823	0.433783	0.819304
s__Fusibacter sp. 3D3	0.455217	1.37604	1.14355	1.52298	1.022	1.65242	0.524235	0.385188	0.761231	0.34809	1.49753	2.20236	1.29125	1.77052	1.17347	0.878746	0.677836	0.832236	1.38088
s__Fusobacterium sp. CM21	1.361	0.799238	0.401873	1.41539	0.650081	0.968648	1.89946	1.55765	1.78451	3.09255	2.08871	1.19858	0.371741	1.21877	0.943771	2.50322	0.593942	0.33776	1.13883
s__Geosporobacter subterraneus	1.0978	2.51362	2.32281	2.31315	2.11325	1.71076	0.667641	0.825394	0.889851	0.925221	1.04304	1.66181	2.46919	1.92575	0.631419	0.772017	0.841623	1.34522	0.388654
s__Labilibacter marinus	1.24502	1.04019	0.923778	0.789555	0.881772	1.26932	1.03549	1.06139	1.36143	0.677136	1.19244	0.924644	0.804471	1.13528	0.615749	1.03052	1.18465	1.78042	0.722824
s__Lachnospira pectinoschiza	0.768586	1.18888	1.25995	1.51249	1.69202	1.2229	0.364998	0.431556	0.953441	0.455439	1.05851	1.41972	1.43762	0.765499	1.1506	0.858058	1.31807	0.565257	2.10012
s__Lachnospiraceae bacterium AC2029	1.60401	0.849005	0.496391	1.33595	0.800917	1.35829	2.00989	1.68182	1.95542	2.31489	2.2154	1.42577	0.684386	1.52614	0.914184	2.39129	0.644572	0.853327	0.738974
s__Lachnospiraceae bacterium NK4A144	1.4615	0.801276	0.759052	1.23096	1.03523	1.35326	1.96535	1.68138	1.48286	1.67207	1.89478	1.10014	0.958555	0.979759	0.726325	3.00431	0.47326	0.77435	0.643588
s__Lactobacillus equi	1.10468	0.743875	0.882575	1.11227	1.24509	0.424029	1.38979	1.25794	1.23743	1.52135	1.04957	1.56703	1.37629	0.942638	0.101916	1.19118	0.812463	0.685605	0.66737
s__Lactobacillus plantarum	1.14031	1.36164	1.24863	1.05252	1.02429	1.4077	0.910371	0.909713	1.26658	0.737897	1.19117	0.866739	0.855512	1.17502	0.564324	0.819328	1.12525	1.68313	0.789498
s__Lactobacillus ruminis	1.06533	1.60275	1.41616	1.15348	1.24987	1.53678	0.805597	0.751488	1.05873	0.861838	0.588452	0.911037	1.58993	1.37832	0.987597	0.69285	1.13125	1.01067	0.977295
s__Leptotrichia sp. Marseille-P3007	1.19852	1.16685	1.3033	1.39135	0.960206	0.622204	0.775424	1.00621	1.15291	0.991041	0.497274	0.579714	1.67546	1.2279	1.21493	0.570591	1.25503	0.562412	1.06089
s__Mitsuokella sp. oral taxon 131	1.13078	1.11756	1.36291	1.25895	1.08024	0.604221	0.696442	0.891052	1.03764	0.816322	0.386884	0.492654	1.66164	1.28588	1.28835	0.791535	1.20603	0.579037	1.086
s__Natronorubrum bangense	1.27954	1.13925	1.04546	0.939987	1.1903	1.35975	1.05426	0.958643	1.31894	0.738611	1.20725	0.936658	0.848584	1.44785	0.567222	0.90107	1.08014	1.57945	0.78039
s__Olsenella sp. An270	1.1667	1.91353	0.92931	1.1726	0.61617	1.55231	0.890954	0.885294	1.3033	0.886218	1.45611	1.02	0.779173	1.02642	0.503681	1.01754	1.005	1.73122	0.569471
s__Oribacterium sp. NK2B42	1.56554	0.874729	0.739874	1.58351	0.985499	1.1416	2.24863	1.80294	1.85313	2.87915	2.40508	1.53344	0.529293	1.12201	0.971993	2.89249	0.818902	0.410658	0.928941
s__Oribacterium sp. P6A1	0.983799	1.00147	0.627194	0.562845	0.674012	1.32996	1.03745	0.774473	1.27498	0.48498	1.05014	1.5919	1.04405	1.22757	1.35991	0.810522	1.13582	2.18064	0.856847
s__Paenibacillus chondroitinus	1.17095	1.6312	0.588788	0.774545	0.995827	1.17093	1.22887	1.10074	1.19246	1.11217	1.46143	0.946513	0.872056	0.983191	1.37753	1.76376	0.805409	1.27518	0.758304
s__Pectobacterium phage DU_PP_III	0.983339	1.83093	0.711166	1.03793	0.68046	1.40543	0.909095	0.933481	1.12787	0.597324	1.56776	1.28264	1.04834	1.43373	0.574625	1.06769	1.28339	1.42861	0.793496
s__Peptococcaceae bacterium BRH_c4a	1.20191	0.809928	1.01746	1.22534	1.05494	0.696606	1.14984	1.08649	1.21012	1.31779	1.00176	0.82244	1.03015	1.00039	0.442107	0.749934	0.903709	0.747058	0.808938
s__Peptoniphilus grossensis	1.11998	1.34307	0.844735	1.18927	1.32493	1.89888	0.671106	0.679966	1.24662	0.582719	1.29411	1.55015	0.553953	1.84259	0.524574	1.01329	0.97739	1.30021	0.495043
s__Porphyromonas macacae	1.62466	0.904096	0.471939	1.62227	0.923651	1.10365	2.19101	1.79422	1.82707	2.93624	2.30134	1.43639	0.546577	1.14551	0.97028	2.77049	0.698132	0.4511	0.816252
s__Prevotella bryantii	1.79403	0.617124	0.614316	1.52257	0.978613	1.21569	2.27379	2.12252	1.66256	2.22684	1.67758	1.00716	0.990537	0.664497	0.761943	1.89953	0.456882	0.406347	1.37096
s__Prevotella melaninogenica	1.52023	0.893969	0.650046	1.41215	0.892732	1.04014	2.15264	1.92965	1.62993	2.63565	2.16417	1.60055	0.264829	0.821359	0.837901	2.65008	0.885788	0.28038	1.1259
s__Prevotella salivae	1.61233	0.474897	0.93307	1.29502	1.09063	1.04707	1.80909	1.84578	1.32625	1.36154	0.865879	0.55659	1.457	0.411988	1.34077	0.680021	0.864633	0.610112	2.26981
s__Prevotella sp. DNF00663	1.71298	0.815647	0.720219	1.65679	1.04448	1.15177	2.34176	2.03237	1.90611	2.99266	2.24209	1.42548	0.597167	0.989206	0.799035	2.74167	0.529542	0.45071	0.785347
s__Prevotella sp. HMSC073D09	1.60032	0.982681	0.480985	1.53037	0.892593	1.13405	1.99617	1.70128	1.431	2.38803	2.1096	1.26966	0.39847	0.971662	1.0018	2.57019	0.832055	0.515816	0.926799
s__Prevotella sp. KHD1	1.49897	0.420676	0.659618	1.12986	0.955171	1.24575	1.87331	1.74449	1.26245	1.42423	1.06598	0.610431	1.03591	0.466039	0.967456	1.03131	0.675716	0.695247	1.83123
s__Prevotella sp. P5-108	1.90383	0.927882	0.680806	1.65597	1.03424	1.28134	2.25497	2.18185	1.57437	2.36065	1.8872	0.995599	0.884493	0.860446	0.801648	2.02707	0.468994	0.365908	1.32961
s__Prevotella sp. P5-119	1.69546	0.51727	0.758221	1.42488	0.987566	1.05895	2.0499	2.00419	1.40904	1.7685	1.2435	0.635245	1.20933	0.516246	0.996681	1.2672	0.593674	0.509497	1.87543
s__Prevotella sp. P5-125	1.59978	0.475647	0.824146	1.26773	0.971799	0.98806	1.88304	1.90795	1.32909	1.53703	1.05516	0.547365	1.31367	0.499457	1.31893	1.00258	0.687354	0.654962	1.92953
s__Proteiniborus ethanoligenes	1.0584	1.23806	0.673373	0.963863	1.05847	1.70852	0.699927	0.790687	1.12587	0.390582	1.18734	1.14992	0.456608	1.31327	0.560824	1.00534	1.00121	1.47779	0.623216
s__Pseudobacteroides cellulosolvens	0.98984	1.37764	1.46521	1.37968	1.05695	0.624945	0.814579	0.752191	1.09486	0.904324	0.873645	1.21601	1.45273	1.17475	1.51083	0.525999	1.54403	0.804428	1.17004
s__Pseudobutyrivibrio sp. LB2011	1.58715	1.19756	1.00483	1.07508	1.40442	0.971139	1.66731	1.89988	1.079	1.05183	1.36094	0.843138	1.04775	0.475778	0.810402	0.474722	0.351579	0.694197	0.8585
s__Psychrobacillus psychrodurans	1.15853	1.02207	0.639805	0.793002	0.704007	1.25666	1.05442	0.965145	1.47947	1.15608	1.49203	0.913657	0.488573	1.26448	0.562218	1.25944	1.24576	1.63584	0.941423
s__Rhodococcus ruber	1.22782	1.21214	1.04425	1.05342	1.06753	0.981934	0.990916	1.08877	1.03976	0.805839	0.653628	1.16127	1.15327	0.88094	1.35421	0.413757	1.09167	0.573932	0.393879
s__Riemerella columbina	1.85407	0.906663	1.42224	1.70885	1.39794	0.622777	1.76448	2.07278	1.59732	2.03727	0.995988	1.4203	2.18323	0.745496	1.43483	0.517656	0.539058	0.528971	0.744858
s__Rothia mucilaginosa	1.21388	1.52503	0.756605	1.30208	1.23411	1.99778	0.75825	0.840788	1.26647	0.591846	1.49019	1.58172	0.546693	1.5527	0.49015	1.01678	0.886941	1.34424	0.514856
s__Ruminococcus faecis	1.49513	1.19856	1.56873	1.61071	1.39108	0.518745	1.22399	1.58419	1.05886	0.818729	0.786322	0.968824	1.63662	0.911802	0.859923	0.579106	1.32047	0.491314	1.02659
s__Ruminococcus sp. CAG:724	1.20777	1.05223	1.08793	0.745857	1.328	1.48103	0.983982	1.04396	1.21507	0.509377	1.08396	0.746406	0.592987	1.05086	0.56993	0.913051	1.17601	1.99339	0.861657
s__Salmonella virus SSE121	1.39066	1.0102	0.863004	1.36446	1.18166	0.924635	1.42456	1.31231	1.1659	2.11502	1.38426	0.857801	0.998037	1.24537	0.432988	1.69529	0.624163	0.371085	0.797734
s__Sediminicola luteus	1.33996	1.19247	1.43195	1.14462	1.42776	0.413702	1.01681	1.18024	1.16872	1.09375	0.801209	1.55495	1.58722	0.901982	0.842291	0.18621	0.347381	0.568462	0.74407
s__Sporanaerobacter sp. PP17-6a	1.12757	1.49818	0.76284	1.2328	1.21793	1.97415	0.63402	0.766465	1.18844	0.433084	1.31581	1.4774	0.4678	1.47917	0.666143	1.04802	0.993297	1.44054	0.476837
s__Streptococcus agalactiae	1.27435	0.992091	0.999529	1.05084	1.58177	1.0398	1.29091	1.16593	0.981195	1.11716	0.76466	1.08408	1.07433	1.01319	0.58092	0.744433	0.717951	1.06904	0.357067
s__Streptococcus orisratti	1.22213	1.13461	0.802861	0.834129	0.871521	1.23954	1.21261	1.12423	1.42669	0.802931	1.2965	1.45052	0.799919	0.976593	0.592452	0.984463	1.32475	1.64776	1.09338
s__Streptococcus pneumoniae	1.17293	1.28642	0.662491	1.06627	1.05948	1.16499	1.47109	1.45678	0.823894	0.883281	0.865551	0.96475	1.03052	0.641707	3.89064	1.1126	2.1856	0.391694	0.658559
s__Subdoligranulum sp. CAG:314	1.13737	1.24159	0.971497	1.05329	0.859976	1.27193	0.905331	0.909148	1.25848	0.670306	1.1888	1.03953	1.09391	1.5642	0.55488	0.800742	1.14558	1.57757	0.74146
s__Synergistes sp. 3_1_syn1	0.547986	1.20143	1.3339	0.961396	1.13516	1.20775	0.667699	0.614337	0.751076	0.334279	1.04444	1.38165	1.33405	1.37961	1.07083	1.2276	0.919237	1.19648	0.366774
s__Tangfeifania diversioriginum	1.34427	0.515831	1.06984	1.09411	1.0162	0.798027	1.3756	1.56937	1.04562	0.882417	0.697668	0.633932	1.56995	0.460965	1.51739	0.671757	1.08594	0.592696	2.20773
s__Tannerella sp. oral taxon HOT-286	1.56367	0.889508	0.518591	1.55733	0.854179	1.12081	2.18729	1.8232	1.81951	2.86495	2.30529	1.47058	0.394075	1.04984	0.863959	2.83524	0.573778	0.431097	0.742541
s__Thermoanaerobacter italicus	0.87549	1.03704	1.05801	1.23507	0.935387	0.895221	0.414128	0.505929	1.26728	1.12419	1.02916	1.20755	1.10788	1.11661	1.00788	0.417714	0.589994	0.791737	1.48789
s__Thermoanaerobacter thermohydrosulfuricus	1.29062	0.885522	0.989352	1.18756	1.15506	0.751856	1.37689	1.13452	1.18174	1.24949	1.11975	1.16885	1.05419	0.985198	0.383042	1.11441	0.516937	0.6764	0.573561
s__Tidjanibacter massiliensis	1.34515	1.13702	1.16423	0.987469	1.15295	0.901205	1.15591	1.25138	1.09403	0.783886	0.531941	1.07926	1.16827	0.87288	1.44484	0.259794	1.31015	0.409837	0.560123
s__Tissierella creatinophila	1.2707	1.03339	0.936078	0.896214	0.902653	1.28152	1.08777	1.01044	1.37111	0.811459	1.24636	0.871165	0.812583	1.26971	0.564035	1.13889	1.10148	1.66128	0.558186
s__Treponema phagedenis	1.24136	1.59008	1.26349	1.19648	0.808842	1.72686	0.927709	0.982404	1.42451	0.978636	1.53033	0.745296	0.721736	1.24609	0.697679	0.853603	1.1591	1.75929	1.00617
s__Treponema sp. JC4	1.27883	1.07375	1.03931	0.877134	0.886131	1.27204	1.01265	1.02544	1.37273	0.68522	1.19035	0.930818	0.798308	1.16322	0.704729	0.922291	1.33617	1.77515	0.769755
s__Trichococcus collinsii	1.27514	1.14738	0.877885	0.852095	0.667259	1.65798	1.27824	1.2032	1.39773	1.32638	1.66174	0.880144	0.711412	1.09226	0.809455	1.50272	0.890993	1.44115	0.618849
s__Trichococcus pasteurii	1.3578	0.68454	1.06178	1.38195	1.55221	0.347552	1.23773	1.47683	1.43441	1.56788	0.896268	1.22401	2.21509	0.852392	1.9734	0.350024	0.665735	0.612622	0.75998
s__uncultured Akkermansia sp. SMG25	1.04605	1.7043	1.80139	1.00015	0.840749	1.49456	0.902058	0.887453	1.16216	0.707065	1.28858	0.778886	0.705604	1.15422	1.15654	0.725973	1.19958	1.4967	0.738104
s__uncultured bacterium 3e18	1.48927	0.978034	1.1105	1.4505	1.08579	0.689626	1.58212	1.3239	1.39695	1.62916	1.23394	0.825586	1.09564	1.12875	0.298695	0.990105	0.583444	0.788081	0.748687
s__uncultured bacterium BAC10G6	1.35945	0.837433	0.752274	1.38498	0.965869	1.07499	2.02058	1.60186	1.71356	2.72419	2.22998	1.50667	0.286079	1.03683	0.979563	3.01174	0.642011	0.547235	0.858235
s__uncultured bacterium fosmid pJB148G3	1.145	0.972742	0.779104	0.750978	0.744391	1.19686	1.08203	1.05058	1.19423	0.666356	1.13596	1.08811	0.892649	1.52247	0.983402	1.70176	1.01462	1.54084	0.699436
s__uncultured Dorea sp.	1.3322	0.516615	0.417711	1.51435	0.587372	0.608515	1.92256	1.84474	1.20488	1.94194	1.45138	1.2391	0.657943	1.21824	0.379822	1.1373	0.771009	0.184715	1.43156
s__Varibaculum timonense	1.27863	1.35939	0.820618	1.20518	0.938481	1.50677	1.23585	0.941619	1.2914	1.71962	1.81333	0.815832	0.422995	1.19706	1.30751	1.71711	0.906083	0.917919	0.655879
s__[Clostridium] clostridioforme	1.32151	0.866427	1.1103	1.24907	1.16076	0.481273	1.44199	1.54357	1.05922	1.37481	0.929711	1.10082	1.22873	0.833802	0.585376	0.702035	0.769159	0.671124	0.852197
s__[Clostridium] saccharolyticum	1.66898	0.70037	0.992931	1.127	1.42962	0.669176	1.94025	2.0406	1.20068	1.38791	1.0527	1.20035	1.3783	0.376328	0.727596	0.78831	0.371807	0.447291	0.948599
s__Akkermansia sp. KLE1605	1.10217	1.43201	1.38272	0.817457	0.907651	1.31498	0.95422	0.956748	1.20926	0.658239	1.21793	0.864718	0.714953	1.19532	1.08712	0.74669	1.16655	1.56886	0.703092
s__Alistipes onderdonkii	1.38131	1.60282	2.83429	1.11401	1.09931	0.410169	0.933852	1.27117	1.03827	0.88295	0.744567	1.56171	2.02482	1.01806	0.604807	0.367493	0.493478	0.748078	0.571825
s__Alistipes sp. CAG:268	1.1127	0.707984	1.54649	0.944975	1.14723	0.3823	0.878039	1.18948	1.07978	1.00328	0.427712	1.60787	2.51856	1.63676	1.10977	0.671513	0.406894	0.396804	0.365081
s__Alistipes sp. CAG:831	1.63162	0.480117	0.570021	1.21113	0.882969	1.34806	2.03692	1.98568	1.44641	1.63416	1.33278	0.967203	0.973055	0.413168	0.977345	1.27989	0.641797	0.470522	1.57077
s__Anaeromassilibacillus sp. Marseille-P3371	1.13507	0.984235	0.843837	0.678352	0.848405	1.23112	1.06365	1.10388	1.23384	0.692296	1.19607	1.02467	0.665348	0.975407	0.516558	1.28456	1.14532	1.61655	0.637801
s__Bacillus campisalis	0.996679	1.29853	1.50033	1.28728	1.47562	0.432094	0.442779	0.83168	1.21785	1.29223	0.655939	0.462291	1.49203	1.82186	2.70398	1.28569	0.969264	0.851738	0.458246
s__Bacillus loiseleuriae	1.04724	1.39311	1.06761	0.741978	0.961507	1.34058	0.85958	0.84023	1.19511	0.614119	1.10755	1.20189	0.840524	1.04573	0.805215	0.800787	1.14185	1.7508	0.742287
s__Bacillus sp. FJAT-29814	1.0972	1.40935	1.30246	1.15663	1.1533	1.46917	0.758565	0.770721	1.05805	0.497017	1.13924	0.802109	0.550342	1.3044	0.587309	0.69423	0.918853	1.55504	0.712565
s__Bacteroides dorei	1.1771	0.415508	0.779636	1.17371	0.96094	0.838075	1.49371	1.7488	1.20309	1.49814	1.0273	1.09895	0.80214	0.477711	1.11767	0.545721	0.403444	0.568586	1.18819
s__Bacteroides salyersiae	1.12243	0.820859	1.03976	0.890069	1.42475	0.257232	1.12856	1.21311	1.38738	1.28044	0.984117	2.95968	1.92075	1.34484	0.673908	0.382242	0.756271	0.2099	0.978194
s__Bacteroides sp. 14(A)	1.08925	0.797679	0.752713	1.42418	1.2303	0.328191	1.03845	1.33332	1.06902	1.79304	1.21474	1.75267	0.944111	0.824659	0.120962	0.88227	0.727878	0.344724	1.31752
s__Bacteroides sp. 4_3_47FAA	1.39316	0.919226	0.946188	1.40891	1.07332	0.71607	1.57872	1.66897	1.36049	1.69848	1.23103	0.813636	1.09255	0.697332	0.653661	0.848761	0.594176	0.944007	1.34123
s__Bacteroides sp. AR29	1.10169	0.98976	1.15245	1.51531	1.04847	1.46011	1.06477	1.04683	0.923953	0.517511	0.753534	0.464594	0.738058	0.74924	1.26619	0.524344	1.38068	0.906274	1.72204
s__Bacteroides stercorirosoris	1.24328	0.754331	1.32839	1.33027	1.38005	0.455624	1.07558	1.40158	0.886798	0.834359	0.446641	1.03175	1.874	1.05032	1.49621	0.593847	0.870442	0.507667	0.910512
s__Bifidobacterium thermacidophilum	0.986998	1.19324	1.38754	1.37651	1.64782	1.03393	0.771806	0.805343	0.978686	0.684036	0.90282	1.43253	1.50902	1.44911	0.5978	0.749572	1.05594	1.49465	0.789586
s__Butyricimonas synergistica	1.40178	0.748946	0.345023	0.970005	0.670951	1.24517	1.84762	1.59198	1.42504	1.73094	1.81085	1.07807	0.310832	0.868963	0.901035	2.25734	0.809349	1.10036	0.659232
s__Butyrivibrio sp. YAB3001	1.31691	1.2551	1.22734	1.16773	1.6355	1.02747	1.0303	0.965589	1.13374	1.3345	0.986024	0.955217	0.935482	1.11152	0.795588	0.578521	0.660943	0.673558	0.724216
s__Caldicellulosiruptor sp. Wai35.B1	1.13092	0.8735	0.313451	1.13084	0.590165	0.854359	1.56187	1.20397	0.934272	1.59443	1.54902	0.977059	1.10377	1.15168	0.613375	1.82128	0.788879	0.343265	1.24183
s__Candidatus Gastranaerophilales bacterium HUM_8	0.865045	1.51055	1.897	1.552	1.26777	0.955307	0.955913	1.33048	0.746616	0.86633	0.927173	2.36009	1.90501	2.24704	2.80528	0.358423	4.102	0.262635	0.920657
s__Candidatus Vecturithrix granuli	1.04038	1.03051	0.888453	0.634825	0.780206	1.15267	0.857453	0.903906	1.15597	0.50254	1.02574	1.05751	0.616117	1.0793	0.663348	1.17856	1.15686	1.6353	0.587189
s__Carnobacterium maltaromaticum	1.07802	0.920238	1.02128	0.89126	1.11994	1.5177	0.848412	0.857881	1.2018	0.441369	1.06353	1.3553	0.563992	1.00929	0.549159	0.764207	1.17426	1.92927	0.485574
s__Chlamydia trachomatis	1.67396	0.717441	0.496623	1.48627	0.861469	1.19731	2.4795	1.98403	1.6556	2.46452	2.22572	1.30583	0.592267	0.837797	0.998802	3.0193	0.828567	0.635614	0.778148
s__Christensenella sp. AF73-05CM02	0.982831	1.371	1.30975	1.25437	0.820525	1.63306	0.593336	0.562307	1.31707	0.588916	1.44338	1.31435	0.649693	1.56898	0.437132	0.834613	1.45321	1.55613	0.437119
s__Citrobacter youngae	0.577556	2.57323	2.65652	1.18418	2.45791	1.17395	0.24799	0.298286	0.773468	0.780498	0.567017	1.73416	1.24241	2.25932	0.497736	0.329658	1.5989	0.353043	1.4352
s__Clostridiales bacterium 59_14	1.16808	0.951829	0.639235	0.748447	0.730147	1.30069	1.16537	1.17982	1.2706	0.600272	1.24681	0.770613	0.696823	0.95287	1.59777	1.06069	1.1261	1.61758	0.983311
s__Clostridiales bacterium GWF2_36_10	1.15286	0.894508	0.832157	0.664718	0.906539	1.21598	1.0669	1.0953	1.18508	0.543548	1.16507	0.881324	0.53845	1.04614	0.479277	1.23193	1.07693	1.74282	0.566558
s__Clostridium akagii	1.17777	0.965575	0.710245	0.723746	0.756576	1.40429	1.16657	1.13987	1.31215	0.644853	1.26067	0.970496	0.595547	1.04373	0.539871	1.44074	1.16702	1.57729	0.528685
s__Clostridium estertheticum	1.03456	0.995584	0.467491	0.805979	0.739303	1.43425	1.23835	0.915797	1.41333	1.36171	1.41222	0.931415	0.267447	1.13118	0.731835	1.90897	1.71917	1.12394	0.401223
s__Clostridium grantii	1.18417	1.00338	1.0563	1.30396	0.842919	0.511598	0.925645	1.07498	1.08126	1.07121	0.713449	0.75343	1.22513	1.02376	1.01526	0.433094	0.913392	0.606896	0.761624
s__Clostridium ihumii	0.670743	1.93034	1.12851	1.55063	1.05348	1.89168	0.489514	0.54158	0.961589	0.485833	1.30196	2.17175	1.34314	1.66494	0.581329	0.779703	0.807462	1.28185	0.562763
s__Clostridium sp. 42_12	1.30952	1.1147	2.15559	1.36829	0.820897	0.686797	0.804807	1.42989	1.07587	1.20978	0.700323	1.68753	1.39736	0.834839	1.0533	0.794914	0.194882	0.790664	0.846894
s__Clostridium sp. CAG:169	1.08504	1.61383	0.9295	1.15455	0.818599	1.23891	0.720844	0.852127	1.28341	1.08698	1.2909	0.721482	0.821705	1.27051	0.415516	1.07129	0.954066	1.48657	0.41256
s__Clostridium sp. CAG:508	1.37593	0.90972	0.997852	1.28617	1.02143	0.931606	1.33615	1.26452	1.25943	1.26494	0.934995	1.14828	1.03527	0.937934	0.913227	0.655634	1.16655	0.463467	0.71513
s__Clostridium sp. CAG:533	1.14819	1.00121	0.644623	1.20301	0.660981	1.38473	1.48638	1.20472	1.22699	0.934591	1.50046	0.859581	0.447294	0.966752	0.587625	1.30275	0.992792	1.26036	0.748768
s__Clostridium sp. CAG:571	1.30685	0.896684	1.01138	1.19256	0.998862	0.805498	1.29453	1.20562	1.15076	1.24337	0.895845	1.06771	1.03337	0.949872	0.818232	0.801236	1.0135	0.507658	0.720332
s__Clostridium sp. CAG:590	0.961103	0.816163	0.854129	1.1909	0.690761	0.809104	0.86487	1.07803	1.2271	1.36925	1.10898	1.03479	1.01451	1.37798	0.517657	1.20008	0.573055	1.10663	0.694713
s__Clostridium sp. CAG:75	1.29765	1.09553	2.12037	1.36154	0.77077	0.754703	0.816776	1.43756	1.05788	1.17533	0.700794	1.65319	1.35166	0.808061	1.00978	0.755032	0.183076	0.815206	0.813177
s__Clostridium sp. CAG:762	1.08277	0.820086	0.7264	0.607394	0.765504	1.22582	1.05292	1.0646	1.09686	0.561274	1.18043	1.01671	0.935111	0.973924	0.676263	1.13054	1.04354	1.39841	0.758009
s__Dakarella massiliensis	1.1175	0.593773	0.978205	1.26726	1.26547	0.368035	0.932395	1.18557	1.285	1.33342	0.763608	1.06526	2.05964	0.790101	2.01204	0.359089	0.669358	0.639827	1.08181
s__Dehalobacter sp. UNSWDHB	1.21117	1.15388	0.883441	0.677901	0.97961	1.5169	0.976777	1.00559	1.25392	0.546517	1.13324	0.893657	1.2887	1.21337	0.614445	0.818523	1.16428	1.97773	0.873728
s__Desulfotomaculum aeronauticum	1.17755	0.965611	0.75427	0.66868	0.776777	1.44464	1.00836	1.07445	1.29431	0.576497	1.16757	0.919175	0.745589	1.04391	1.00103	0.978999	1.26899	1.64289	0.702483
s__Dethiosulfatibacter aminovorans	0.91544	1.20357	0.613519	1.05968	0.857886	1.74372	0.523554	0.529291	1.11397	0.351602	1.30876	1.32768	0.521205	1.61547	0.455705	1.09406	1.00827	1.45679	0.431747
s__Eisenbergiella tayi	1.29564	1.47742	0.985085	1.12136	1.02196	1.71125	0.911048	0.976207	1.3923	0.623755	1.38838	0.996909	0.684928	1.33406	0.569592	0.831648	1.14297	1.71156	0.718019
s__Erysipelotrichaceae bacterium MTC7	1.01625	1.16803	1.13397	1.2031	1.05384	1.21303	0.70064	0.71579	1.01182	0.447918	1.07882	0.757307	0.523995	1.32797	0.468464	0.714144	0.841132	1.55669	0.723578
s__Erysipelotrichaceae bacterium NK3D112	1.12	1.43968	0.879102	1.3637	1.12791	1.91412	0.648229	0.797192	1.19732	0.51817	1.32759	1.22064	0.469601	1.33314	0.66476	0.942372	0.886477	1.47847	0.822131
s__Escherichia coli	1.06974	0.627465	1.51034	0.896636	1.19185	0.337326	0.741182	1.21242	1.14175	0.988816	0.430342	1.18083	1.90874	1.01811	2.23258	0.555441	1.51928	0.486334	0.386704
s__Ethanoligenens harbinense	1.00961	0.772639	0.597403	0.83655	0.740569	1.27072	1.19657	1.12858	1.26331	1.25841	1.53102	1.00967	0.377451	0.8574	0.353424	1.34488	0.946024	1.15461	0.571149
s__Eubacterium coprostanoligenes	1.10602	1.54079	1.40403	0.97993	0.776438	1.46602	0.932335	1.0579	1.16602	0.625465	1.28191	0.76768	0.846159	1.3018	0.776125	0.783349	0.934924	1.20775	1.46167
s__Eubacterium dolichum CAG:375	0.963174	0.877979	1.51082	0.929719	1.45475	1.57195	0.72398	0.641761	1.2234	0.417362	1.07519	2.00806	1.47609	0.924658	0.707296	0.845383	1.37184	1.73124	1.08123
s__Eubacterium siraeum CAG:80	1.14679	1.07248	1.20062	1.41049	0.894948	0.520975	0.766115	0.937535	1.18662	1.10366	0.662418	0.970226	1.65714	1.35875	1.01326	0.542405	0.598081	0.625661	1.05083
s__Eubacterium sp. CAG:251	1.27542	0.497784	0.588411	0.995346	0.896393	0.898884	1.73054	1.54465	1.46252	1.35465	1.63588	1.05839	0.974176	0.439334	1.3183	2.48174	0.459855	0.75895	1.87069
s__Eubacterium sp. CAG:38	0.569109	1.59192	1.97985	1.88444	1.11316	1.2159	0.671174	0.697078	0.705232	0.749107	0.547057	1.75395	1.16714	1.4791	2.95157	0.432205	3.24247	0.493266	0.688778
s__Eubacterium uniforme	0.638953	1.65786	1.31695	1.50093	1.27934	0.603351	0.634316	0.248141	0.358515	0.43098	0.753944	0.74613	1.54494	1.82533	1.73836	1.20144	1.62228	0.445719	1.74934
s__Fibrobacter sp. UWB1	1.19348	0.987345	1.15431	1.1647	1.06983	0.659439	1.46817	1.71877	1.21267	1.63039	1.21217	1.07516	0.92673	0.40173	0.506569	0.862905	0.536869	0.606875	0.911938
s__Fibrobacter sp. UWH5	1.13355	0.904392	1.71351	1.03193	1.16508	0.167947	1.00426	1.19981	1.23704	1.24992	0.960138	2.33093	1.50932	0.855122	0.915956	0.234955	0.246799	0.331102	0.939227
s__Firmicutes bacterium CAG:102	1.38753	0.847836	1.07752	1.47739	0.668762	0.378162	1.33428	1.68136	1.3266	1.80702	1.12976	1.23328	1.16861	0.968346	0.682909	0.397957	0.694699	0.415371	0.311392
s__Firmicutes bacterium CAG:145	1.19296	0.884283	0.723372	0.725	0.662359	1.29339	1.08905	1.08191	1.32198	0.705304	1.32033	0.835613	0.609641	1.04314	0.688006	1.04622	1.04693	1.66494	0.638445
s__Firmicutes bacterium CAG:321	1.28521	0.881633	0.236397	1.18132	0.621578	0.883589	1.83038	1.35983	1.10185	1.82517	1.68737	1.0331	0.507807	0.825457	0.764218	2.0368	1.04795	0.419489	0.607293
s__Firmicutes bacterium CAG:341	0.686213	1.92862	1.69566	1.34403	1.37175	2.06983	0.635819	0.44826	0.917931	0.466843	1.27531	1.05851	0.77266	1.45815	0.382618	0.871913	1.19339	1.24036	0.490678
s__Firmicutes bacterium CAG:466	1.48339	0.75894	0.869523	1.5335	0.840793	0.466926	1.73736	1.94283	1.31002	1.92336	1.39995	1.28247	1.08763	0.548918	0.376654	1.00037	0.55471	0.43642	0.475706
s__Firmicutes bacterium CAG:552_39_19	0.841298	1.16634	1.34397	1.20924	1.24364	0.481378	0.363106	0.714452	1.11628	1.16236	0.760779	0.338116	1.3113	1.55879	2.43975	1.14643	0.767185	0.88523	0.628647
s__Flavobacteriaceae bacterium UJ101	1.2171	1.22586	1.03543	0.74517	0.97242	1.4512	0.922299	0.958276	1.34496	0.606008	1.16963	0.906157	0.676012	1.1362	0.58089	1.03431	1.66677	1.74973	0.615894
s__Geofilum rhodophaeum	1.16226	0.581278	1.30483	0.902546	1.06515	0.897513	1.04617	1.23399	1.15466	0.674836	0.646646	0.423787	2.00169	0.643429	3.15328	0.645889	1.56477	0.633711	1.89197
s__Halolactibacillus alkaliphilus	1.20051	1.15956	1.31477	1.38203	0.963993	0.517469	0.73947	0.983765	1.18551	0.974445	0.488176	0.637535	1.71025	1.2685	1.263	0.602695	1.38337	0.532594	1.08557
s__Hathewaya proteolytica	1.02105	1.0713	0.956275	1.0993	1.14599	0.782863	1.00143	1.0133	0.823211	1.16779	0.791126	1.82154	0.796417	1.10524	0.738214	0.818653	1.16257	0.920624	0.594256
s__Lachnospiraceae bacterium 28-4	1.26251	0.904511	0.916616	1.14364	0.876687	1.37327	1.11621	1.14176	1.32437	0.924115	1.49836	1.00356	0.435669	0.985626	0.70836	1.03193	0.874848	1.51446	0.658649
s__Lachnospiraceae bacterium 3_1_46FAA	1.04233	0.944884	0.754844	0.854334	1.33896	0.830868	0.867425	0.851582	1.46204	1.02034	1.16944	1.85361	0.974464	1.80847	1.36228	1.05395	1.76425	0.574467	0.565242
s__Lachnospiraceae bacterium 3-1	1.13663	1.10322	1.35916	1.52954	1.3452	1.05791	0.661474	0.706367	1.1228	0.943513	0.814979	1.01924	1.33344	0.9672	1.18873	0.494802	0.915419	0.916039	0.756545
s__Lachnospiraceae bacterium AC2028	1.06032	1.0393	0.631387	1.11173	0.968159	1.83214	0.620127	0.83805	1.20505	0.420235	1.39219	1.45074	0.525366	1.37421	0.814074	1.03693	0.922537	1.52619	0.745607
s__Lentisphaerae bacterium GWF2_50_93	1.24947	0.927522	0.726112	0.627641	0.97931	1.37582	1.20566	1.18461	1.22573	0.59043	1.25857	0.927647	0.547077	1.06957	0.511058	1.10522	1.17369	1.62398	0.648608
s__Lentisphaerae bacterium GWF2_57_35	1.03005	1.4825	1.53001	0.844917	0.799142	1.31166	0.909252	0.902763	1.17302	0.60928	1.18059	0.918358	0.70486	1.26439	1.29489	0.728822	1.1865	1.53488	0.840406
s__Lutibacter sp. LPB0138	1.23896	1.19644	1.06796	0.800053	0.952385	1.41089	0.95904	0.971516	1.32177	0.682959	1.16338	0.900988	0.73881	1.13283	0.475983	1.09292	1.1982	1.67113	0.705062
s__Novibacillus thermophilus	1.05466	1.03836	0.822403	0.614228	0.685421	1.16771	0.87783	0.958892	1.13478	0.489676	1.02002	1.10412	0.616873	1.03961	0.612302	1.16367	1.22283	1.6944	0.471996
s__Oscillibacter ruminantium	1.1022	0.958676	0.69323	0.690402	0.721132	1.40883	1.02437	1.00396	1.28663	0.620225	1.24817	0.880676	0.589888	1.04925	0.517839	1.18461	1.10643	1.6757	0.614112
s__Paenibacillus massiliensis	1.09366	1.04076	0.353409	0.824318	0.416807	1.07676	1.47135	1.18472	1.04221	1.29885	1.39464	0.645075	0.369989	0.973751	0.690654	1.55689	0.948823	1.21028	0.537742
s__Paenibacillus taiwanensis	1.27695	1.10409	0.989638	0.895613	0.864179	1.24975	1.02201	1.01683	1.39711	0.728977	1.19639	0.854464	0.917108	1.21403	0.543749	0.983259	1.22053	1.72407	0.678055
s__Paenibacillus uliginis	1.27083	1.46086	1.33375	1.08499	0.972616	1.49888	0.910411	0.912885	1.38555	0.684157	1.40705	0.781861	0.778038	1.18475	0.596868	0.848162	1.28978	1.71292	0.645743
s__Paludibacter sp. 47-17	1.17186	0.940435	0.854483	0.643256	0.788506	1.29446	0.952057	1.05762	1.25297	0.513391	1.03773	1.0084	0.92975	1.01921	0.953099	0.790132	1.39209	1.6017	1.05894
s__Papillibacter cinnamivorans	1.26062	1.32349	0.850764	0.814369	0.910564	1.59295	1.00888	1.04743	1.35604	0.628899	1.32515	0.794229	0.5688	1.19882	0.492987	0.927412	1.14283	1.80448	0.515814
s__Parabacteroides distasonis	0.835331	1.39862	1.5664	1.03305	1.6875	0.651754	1.1017	1.05335	0.713141	1.36287	0.811214	0.428436	1.03018	1.24375	0.526974	0.925876	0.683305	0.375146	1.51335
s__Parageobacillus thermoglucosidasius	1.19836	1.02654	0.885783	0.831993	0.852513	1.24147	0.986532	0.950943	1.42043	0.674211	1.19132	0.823043	1.00355	1.25487	0.664098	0.868167	1.43595	1.68338	1.11627
s__Paraprevotella xylaniphila	1.50417	0.692248	0.676092	1.24036	0.91359	1.02006	2.15218	1.90133	1.46768	1.98927	1.68744	1.23265	0.755448	0.635444	0.765391	2.50789	0.317773	0.888884	0.909108
s__Pedobacter sp. Hv1	1.11103	0.98242	1.1332	0.734644	0.782603	1.03016	1.03376	1.13764	1.0486	0.568095	1.00568	1.16525	0.7909	0.963386	0.583495	1.19063	0.905891	1.361	0.496763
s__Phascolarctobacterium sp. CAG:207	0.681425	1.43015	1.46399	0.983948	1.82059	1.09717	1.00223	0.705459	0.764162	0.985705	1.19379	1.00162	0.641548	0.80043	0.880015	2.26905	1.01413	1.40391	0.79665
s__Porphyromonas uenonis	1.42321	0.907223	0.645112	1.4196	0.913609	1.08352	2.07275	1.71044	1.69883	2.73611	2.21963	1.46265	0.368108	0.980089	0.952713	2.84493	0.724469	0.497978	0.844412
s__Prevotella amnii	1.1906	0.51285	0.906442	0.919336	1.01646	1.06047	1.25807	1.34576	0.927069	0.769091	0.538275	0.500987	1.28729	0.507995	1.48703	0.920132	1.09133	1.28439	2.24343
s__Prevotella sp. 10(H)	1.09332	1.09273	1.26684	0.99768	0.97772	1.12182	0.838885	0.939401	1.15958	0.679617	1.07586	1.15291	1.01848	1.01581	0.445622	0.62581	0.775578	1.39545	0.439223
s__Prevotella sp. AGR2160	1.48961	0.443393	0.849769	1.10323	0.964861	1.03229	1.74995	1.77781	1.18683	1.2257	0.799474	0.456098	1.3272	0.528967	1.25113	0.654523	0.851997	0.493251	2.1645
s__Prevotella sp. CAG:592	1.84379	0.822507	0.380242	1.71397	0.922007	1.2121	2.38433	2.10577	1.81801	2.78081	2.2384	1.32477	0.600659	0.995836	0.717738	2.67357	0.569487	0.546841	0.879272
s__Prevotella sp. oral taxon 306	1.74988	0.770631	0.582685	1.50522	0.99486	1.15935	2.08823	2.0163	1.50154	2.04469	1.6708	0.978936	0.872863	0.738129	0.709099	1.77962	0.367541	0.640876	1.10196
s__Prevotella sp. P3-122	1.75352	0.741039	0.602403	1.62322	0.971471	1.18438	2.4014	2.08622	1.84077	2.80414	2.19579	1.29565	0.668	0.861563	0.785417	2.68157	0.563572	0.383496	0.906038
s__Prevotella sp. P4-51	1.58139	0.509648	0.738844	1.29821	0.950561	1.01816	1.82393	1.8715	1.26297	1.51935	1.08732	0.560968	1.19065	0.444078	0.994866	0.996193	0.574448	0.529568	1.85941
s__Prevotella sp. S7-1-8	1.5086	0.469264	0.881413	1.13588	0.991718	1.03625	1.78211	1.77632	1.22421	1.2229	0.822921	0.482274	1.32303	0.479616	1.25148	0.649605	0.864722	0.660774	2.21848
s__Proteiniphilum saccharofermentans	1.67968	0.781953	0.891032	1.3622	0.819175	0.899858	1.98071	2.09992	1.57276	1.70964	1.29499	1.43274	1.19897	0.668833	1.10882	0.80874	0.654452	0.660555	0.837376
s__Proteus phage vB_PmiS-TH	0.940113	1.20216	1.41201	1.00554	0.726614	1.03839	0.98734	0.984817	1.02223	0.538604	1.30042	0.815794	1.13939	1.06798	0.723966	0.897599	1.2507	1.74531	0.663671
s__Roseburia sp. CAG:309	1.10873	0.997806	1.93552	1.67226	1.30145	0.481373	1.06396	1.01281	0.94725	1.31738	0.885025	0.599682	1.45763	1.05574	0.87381	0.698841	0.97193	0.43642	1.27032
s__Ruminococcus bicirculans	0.795759	0.902207	1.09916	0.721119	0.89574	1.29028	0.689998	0.883567	1.31398	0.502429	1.07087	2.36546	2.04869	2.0478	0.911746	1.62342	1.20646	0.905389	1.27289
s__Ruminococcus sp. CAG:353	1.15315	1.15549	1.28974	1.35989	0.933443	0.532805	0.70813	0.945193	1.13639	0.896313	0.465252	0.626529	1.66919	1.23906	1.2746	0.687248	1.3509	0.504778	1.06827
s__Ruminococcus sp. CAG:382	1.1926	0.932879	0.813787	0.606444	1.01784	1.35041	1.03697	1.10926	1.22952	0.508521	1.12907	0.740831	0.561274	1.02688	0.599323	0.930184	1.19141	1.83522	0.806828
s__Ruminococcus sp. CAG:57	0.796311	1.07343	1.22452	0.775976	0.977244	1.43168	0.675663	0.83302	1.27637	0.601256	1.06309	2.27188	1.78138	1.90281	0.401754	1.67552	1.06124	0.952938	0.880629
s__Ruminococcus sp. JC304	1.23709	0.943588	1.01898	0.962625	1.21707	0.810598	1.19701	0.994616	1.30624	1.07373	0.914202	1.27639	1.12763	1.20628	0.637391	0.634807	1.15997	0.536437	0.846907
s__Ruminococcus sp. SR1_5	0.854288	1.71176	2.30558	1.42224	1.96735	1.02164	0.867521	0.660102	0.805267	0.7658	0.912547	0.810602	1.19358	2.32347	0.618312	1.137	1.69376	0.611179	1.36007
s__Salmonella enterica	0.57716	2.80114	2.42194	1.50916	2.11157	1.46403	0.296313	0.371932	0.547535	1.01238	0.55587	1.57107	1.068	1.95507	0.734613	0.380149	0.93206	0.697571	1.37823
s__Segetibacter koreensis	1.11323	1.49025	0.949231	0.925515	1.10833	1.41796	0.901489	0.889463	1.32708	0.617906	1.15896	1.07258	0.725128	1.32862	0.51868	0.964969	1.30708	1.65021	0.78118
s__Stomatobaculum longum	1.16949	1.41523	0.962446	0.994748	1.10087	1.87354	0.743336	0.849373	1.30725	0.505722	1.35807	1.32087	0.548796	1.4149	0.640121	0.971276	1.22146	1.6093	0.53669
s__Sutterella sp. CAG:351	1.1522	0.614827	0.992108	1.26616	1.31514	0.357073	0.987241	1.21899	1.31539	1.35837	0.779185	1.10405	2.08047	0.831594	2.02108	0.340469	0.691039	0.631752	1.00641
s__Tenacibaculum holothuriorum	1.18684	1.08155	1.16843	0.865864	0.927834	1.32583	0.953222	0.938033	1.34841	0.661454	1.23319	1.06025	0.77997	1.27996	0.549573	0.862099	1.13599	1.70698	0.731753
s__Thermanaeromonas toyohensis	1.20211	1.06729	0.870705	1.19084	0.937175	1.22733	0.915876	0.991343	1.28443	0.935037	1.33485	1.23441	0.789849	1.30182	0.748752	1.03688	0.98381	1.56105	0.428479
s__Treponema azotonutricium	1.22459	1.01589	0.888783	0.765834	0.812927	1.25168	1.01523	1.01295	1.3383	0.645669	1.16855	0.819367	0.787689	1.14117	0.572556	0.9803	1.2059	1.70639	0.71137
s__uncultured archaeon	0.847995	0.827818	0.864411	1.22677	1.25684	1.06283	1.03054	0.943534	1.6304	2.91842	1.35691	1.7002	0.717412	1.80536	0.431456	1.12936	0.40364	0.493759	0.967196
s__uncultured bacterium fosmid pJB69A5	1.20966	0.606547	0.880199	0.862603	1.00592	1.21908	1.29477	1.32753	0.966779	0.790567	0.569634	0.591757	1.21128	0.729267	1.28585	0.912904	1.01758	1.74626	1.98081
s__uncultured Clostridiales bacterium	1.18024	0.950123	0.599346	0.73294	0.728463	1.31916	1.12152	1.07729	1.32246	0.755823	1.35534	0.922271	0.508595	1.08955	0.746414	1.21108	1.04948	1.67063	0.521573
s__Virgibacillus proomii	0.966118	2.30883	1.5101	1.09449	1.67789	2.4091	0.817961	0.775453	1.09902	0.561155	1.12675	1.25116	0.661069	1.07608	0.382435	0.931209	0.887192	1.39719	0.731169
s__Williamwhitmania taraxaci	1.13531	1.22852	0.976394	0.914712	0.843586	1.11919	0.978568	1.05753	1.20171	0.631677	1.20611	1.33255	0.853732	1.19213	0.553548	1.0611	0.979351	1.59241	0.443363
s__Yersinia enterocolitica	1.09874	1.05216	0.860307	0.877711	0.845	1.20253	0.89989	0.884488	1.22337	0.657331	1.17364	1.13203	1.19264	1.78345	0.707922	0.847006	1.10702	1.57577	0.931398
