# Supplementary material for: Positive mood-related gut microbiota in a long-term closed environment: a multiomics study based on the “Lunar Palace 365” experiment
Source: Microbiome. 2023 Apr 24;11:88. doi: 10.1186/s40168-023-01506-0 (PMC10124008; doi:10.1186/s40168-023-01506-0)
Supplement: Supplementary file 15 — Additional file 14: Table S2. The key KOs with VIP score ≥ 1 in more than 50% of the psychological factors. [file 40168_2023_1506_MOESM14_ESM.xlsx]

## Sheet: VIP value
Table S2.The key KOs with VIP score ≥ 1 in more than 50% of the psychological factors
KO id	Total Mood Disturbance_POMS	Tension-Anxiety_POMS	Anger-Hostility_POMS	Fatigue-Inertia_POMS	Depression-Dejection_POMS	Confusion-Bewilderment_POMS	Vigour-Activity_POMS	Self-esteem_POMS	SUM_SCL90	Somatization_SCL90	Obsessive-compulsive_SCL90	Interpersonal sensitivity_SCL90	Depression_SCL90	Anxiety_SCL90	Hostility_SCL90	Phobic anxiety_SCL90	Paranoid ideation_SCL90	Psychoticism_SCL90	Additional items_SCL90
K00239	2.19513	1.69843	1.86635	1.87336	1.62533	1.70549	2.00843	1.96685	2.02432	1.63772	1.71349	1.37324	1.80566	1.5851	1.20233	1.18227	1.01279	1.13094	1.42355
K00209	2.17207	1.47207	1.60663	2.12594	1.28117	1.54052	2.14332	2.15196	2.16676	2.05364	1.87739	1.51775	1.78242	1.48797	1.35311	1.20433	1.04317	1.25585	1.49521
K01965	2.02106	1.24075	1.35446	1.64411	1.36701	1.82288	2.01222	1.97921	1.93836	1.53036	1.80978	1.31255	1.42177	1.26773	1.17249	1.2853	1.00913	1.09673	1.40343
K16345	2.16896	1.63501	1.56716	2.06168	1.31917	1.70347	2.11295	2.04619	2.20523	2.1431	1.98949	1.64212	1.60789	1.7086	1.15308	1.46627	1.07462	1.17674	1.3017
K01755	2.01205	1.50458	1.54467	1.5623	1.47854	1.7195	1.9582	1.86249	1.81384	1.39401	1.55503	1.25415	1.53086	1.3992	1.12959	1.06341	1.14518	1.12626	1.30715
K00645	2.02459	1.63524	1.57885	1.65545	1.48408	1.87496	1.91256	1.79669	1.99422	1.58672	1.69034	1.5489	1.53662	1.62207	1.10234	1.20575	1.30453	1.3985	1.40856
K00048	2.2887	1.65666	1.64759	1.79978	1.64971	1.85257	2.21984	2.21275	2.13631	1.76089	1.93888	1.41784	1.74886	1.6156	1.19125	1.32499	1.05991	1.15119	1.36953
K00566	2.00999	1.44044	1.42277	1.72792	1.28773	1.89633	1.96163	1.8916	1.96404	1.64268	1.82065	1.18525	1.32173	1.45924	1.25652	1.34555	1.13688	1.10894	1.50277
K00949	1.77615	1.12596	1.15188	1.39324	1.21274	1.66122	1.80742	1.75892	1.70558	1.33359	1.50416	1.19635	1.26698	1.11249	1.01148	1.12708	1.00003	1.04744	1.47995
K02426	1.86342	1.65334	1.48682	1.82145	1.20041	1.55735	1.76078	1.67118	1.97001	1.9388	1.74785	1.98123	1.42748	1.67839	1.06039	1.19319	1.09643	1.63367	1.01506
K01812	1.75726	1.32766	1.45033	1.3305	1.42826	1.85888	1.5856	1.5972	1.74623	1.13625	1.45756	1.01445	1.48694	1.45952	1.49385	1.04182	1.61185	1.53558	1.4232
K01241	1.93315	1.38646	1.33815	1.80362	1.23545	1.60665	2.00508	1.83283	1.98489	1.8855	1.84427	1.22157	1.35513	1.63036	1.03777	1.49536	1.00442	1.13651	1.43688
K00210	2.09278	1.57548	1.46851	1.88928	1.24923	1.91973	2.02227	1.97058	2.0953	1.8327	1.94373	1.35535	1.43727	1.63794	1.21468	1.42103	1.19941	1.40314	1.42371
K00088	1.92449	1.81153	1.78417	1.67231	1.3634	1.40343	1.56463	1.84544	1.73993	1.32337	1.36062	1.34322	1.86901	1.65619	1.9344	0.977059	1.43792	1.15007	1.09276
K00634	2.04958	1.4245	1.60173	1.67076	1.43471	1.56911	1.95764	1.96914	1.79703	1.47245	1.48741	1.18964	1.6281	1.32059	1.2231	1.01298	1.01945	0.904788	1.44673
K01903	2.07581	1.52852	1.55647	1.93247	1.33997	1.60971	1.99979	1.93782	2.02341	1.88091	1.75896	1.32707	1.50803	1.6161	1.30997	1.3437	1.05944	0.994109	1.45792
K07056	2.08912	1.69488	1.4614	1.77053	1.40554	1.76577	2.13806	1.95641	1.98928	1.8699	1.94982	1.48865	1.40685	1.61649	1.19815	1.76736	1.0238	0.838461	1.24513
K02004	2.03883	1.68913	1.63599	1.71815	1.49883	1.70977	1.92225	1.86317	1.87196	1.55355	1.61442	1.19498	1.54148	1.68418	1.11091	1.25003	1.19395	0.961558	1.37458
K01629	2.09218	1.59801	1.64964	1.72134	1.43745	1.38441	2.0324	2.0565	1.8554	1.75432	1.59591	1.22235	1.84352	1.51159	1.02596	1.28516	0.85346	1.20359	1.4405
K03671	1.70925	1.34375	1.27659	1.75864	1.07107	1.86405	1.47891	1.54829	1.90045	1.47427	1.77433	0.989641	1.53119	1.48489	1.4876	1.08716	1.43839	1.35928	1.56039
K03424	1.80649	1.27595	1.22935	1.74088	1.11382	1.26803	1.84172	1.83419	1.67574	1.80682	1.47937	1.29709	1.36104	1.27847	1.20903	1.60259	0.92695	1.20929	1.20779
K00973	1.57171	0.763546	1.27647	1.25352	1.44294	1.16514	1.53289	1.57595	1.60602	1.21887	1.07141	1.65077	1.83685	1.03715	2.28579	1.2689	1.16528	1.42601	1.29789
K03711	1.96501	1.59011	1.35388	1.52643	1.36136	1.9252	2.0134	1.82147	2.11972	1.57338	1.97807	1.69932	1.44015	1.65994	0.982374	2.06744	1.7841	1.77171	1.24413
K03284	1.69914	1.76966	1.10301	1.60651	1.01169	1.75921	1.54027	1.51289	1.74633	1.66208	1.84379	1.239	1.02156	1.6421	1.1811	1.64501	1.20854	1.21764	0.994113
K00821	1.89347	1.91424	1.96308	1.66321	1.58466	1.41327	1.60684	1.57231	1.73003	1.3299	1.41516	1.19868	1.68274	1.9	1.07019	0.85524	1.472	1.5904	1.7303
K03282	1.98154	1.65059	2.02215	1.86887	1.72415	1.72551	1.73472	1.76102	1.94461	1.52748	1.77092	0.9686	1.69107	1.44685	1.56788	1.11308	1.07457	1.66148	1.75629
K00930	1.40264	1.87785	1.89961	1.18067	1.40653	1.28127	1.05953	1.06755	1.35006	1.01425	1.09741	1.1257	1.55033	1.90711	1.84051	0.865036	1.57615	1.31196	1.22852
K11065	1.82216	1.28929	1.37595	1.72209	1.20501	1.46337	1.82169	1.70177	1.82001	1.68059	1.58688	1.04766	1.35832	1.4164	1.19805	1.17916	1.02971	0.928975	1.5447
K18581	1.79413	1.09804	1.13231	1.32846	1.08252	1.69756	1.85937	1.90956	1.73239	1.30977	1.67387	1.05525	1.3885	1.02185	1.02211	1.13301	0.908386	1.19797	1.39223
K02474	1.59966	1.36343	1.38519	1.31946	1.42214	1.36299	1.55243	1.36502	1.49125	1.24545	1.25082	1.15526	1.26107	1.31939	0.742429	1.15054	1.68234	1.1234	1.04653
K01155	1.65977	1.29537	1.37051	1.59154	1.09817	1.36773	1.65341	1.66621	1.64605	1.40152	1.41713	0.99971	1.37652	1.46688	1.35523	1.0463	1.1634	1.04998	1.47366
K03340	1.5688	1.3286	1.10938	1.32976	1.00795	1.95223	1.49307	1.41329	1.73969	1.27471	1.64464	1.07657	1.06413	1.43178	0.950743	1.32178	1.34511	1.81738	1.27743
K01197	1.84985	1.17074	1.14545	1.9031	1.08976	1.54412	1.91251	1.84219	1.83688	1.84742	1.81754	1.13649	1.17598	1.29834	1.01111	1.42417	0.89048	1.10358	1.42751
K19166	1.4856	1.08338	1.0047	1.40567	1.13071	1.46659	1.84607	1.34144	1.66214	2.17407	2.21928	1.65244	0.858317	1.32564	1.16633	2.41706	1.18424	1.31801	1.61865
K02919	1.92484	1.35028	1.28404	1.59239	1.3062	1.75042	1.95411	1.92312	1.83113	1.58631	1.72107	1.12856	1.37025	1.27181	1.18469	1.38349	0.886467	1.02419	1.42789
K21364	1.4589	1.07902	1.05285	1.305	0.835236	1.41986	1.42044	1.58453	1.51509	1.14703	1.36867	1.32587	1.32272	1.1059	1.84804	1.10085	1.34845	1.18896	1.14817
K19955	1.55719	1.34516	1.3967	1.63328	1.40744	1.63936	1.33316	1.27612	1.32903	1.26511	1.07085	1.31321	1.13334	1.32533	1.25265	1.08974	1.04365	0.600849	1.00087
K18979	1.32062	1.51452	1.65336	1.18346	1.18628	1.35275	1.0399	1.20622	1.2698	0.8743	1.23326	1.07963	1.76047	1.36486	2.27586	1.10137	1.84486	1.63434	1.56922
K00282	1.1728	1.30075	1.03505	1.38681	1.04844	1.90675	1.06411	0.997095	1.24373	1.33492	1.68693	1.22546	1.27098	1.26449	2.33967	1.44613	2.1807	1.34455	1.67874
K18430	1.84553	1.39104	1.52847	1.8882	1.47134	1.12192	1.7878	1.81013	1.67018	1.697	1.31056	1.32946	1.37777	1.52511	1.12025	1.05198	1.15588	0.916151	1.09805
K05297	1.57242	1.68712	2.01918	1.80847	1.52745	1.24437	1.04803	1.44474	1.65082	1.19686	1.16712	1.29897	1.83851	1.04156	1.69148	0.778382	1.65911	1.4283	1.50033
K05879	1.54133	1.59782	1.70344	1.7568	1.06652	1.19382	1.33595	1.34656	2.08725	1.75754	1.78898	2.6049	1.87536	2.05859	1.14391	1.25356	1.62628	1.33014	0.603142
K01286	1.63774	2.16647	2.05561	2.28127	2.01634	1.72499	1.12931	1.06071	2.06809	1.42735	1.85035	1.68523	1.80484	1.69316	1.68455	0.83667	1.26665	1.33082	1.59458
K06988	1.79834	2.02876	1.78871	2.55224	2.47275	1.59218	1.2403	1.42753	1.66127	2.22077	1.93316	1.48743	1.37119	1.44521	1.06648	1.37061	1.16735	1.55528	0.698755
K01848	2.06267	1.22042	1.45179	1.7293	1.33823	1.454	2.07663	2.08485	1.87171	1.66194	1.61933	1.28285	1.62482	1.12772	1.05374	1.09955	0.81696	0.876902	1.46899
K01966	1.99902	1.54627	1.47288	1.96762	1.24736	1.42963	1.92919	1.86507	2.06298	2.17766	1.81881	2.03616	1.64539	1.48471	0.951819	1.2197	0.752199	1.35009	1.19269
K00175	1.98962	1.73583	1.6483	1.60388	1.5558	1.7302	1.79375	1.74967	1.76768	1.38279	1.54042	1.54473	1.51281	1.46533	0.999586	1.09879	1.07249	1.09483	0.893909
K21071	2.07333	1.47314	1.62997	1.59059	1.51081	1.54421	1.98257	2.00552	1.82971	1.44061	1.59191	1.43841	1.66951	1.23072	1.217	1.01921	0.927782	0.889882	1.12426
K10716	1.97724	1.25913	1.49209	1.87519	1.22396	1.37827	1.90382	1.94639	1.91771	1.85521	1.52024	1.23841	1.70126	1.2683	1.46993	0.960775	1.07356	0.979849	1.53357
K02371	2.00481	1.39805	1.32947	1.54867	1.35368	1.70085	2.00397	1.96441	1.81338	1.48287	1.65767	1.17302	1.41279	1.16232	1.02552	1.24478	0.930152	0.903688	1.43604
K02233	1.93794	1.2028	1.32776	1.57487	1.22943	1.56093	1.9448	2.00221	1.78223	1.48127	1.55723	1.07328	1.51939	1.12553	1.13794	1.0941	0.96147	0.948736	1.52961
K01813	2.07369	1.51889	1.61142	1.72457	1.38627	1.41941	2.02062	2.03964	1.85949	1.69995	1.62651	1.37004	1.76111	1.2548	1.02486	1.08949	0.825335	0.75826	1.35515
K00873	2.16455	2.075	1.95155	2.04349	1.51006	1.51837	1.83644	1.94676	2.07711	1.72286	1.87029	2.04686	1.92626	1.91959	1.70691	0.978916	1.10277	1.10691	0.554456
K00848	1.95409	1.26944	1.42995	1.68665	1.24211	1.52718	1.95478	1.93016	1.88087	1.74753	1.59081	1.11852	1.70717	1.49121	1.14937	1.16834	0.907919	0.983191	1.66912
K00986	1.77133	1.74799	2.16588	1.61473	1.66781	1.29683	1.43238	1.32182	1.89703	1.4684	1.33923	1.53073	1.88303	1.95732	1.69739	0.768921	1.42284	1.10001	0.841604
K01790	1.70801	1.20424	0.898296	1.9783	1.20505	1.2052	1.80962	1.61994	2.09681	2.7612	2.2931	2.69198	1.15517	1.49331	1.09963	1.77942	0.652184	1.47024	2.41546
K07075	2.07966	1.58784	1.10192	2.10028	1.31445	1.44428	2.30983	2.04264	2.08672	2.92733	2.75379	2.21948	1.06483	1.58291	1.11985	2.6754	0.978893	0.623013	1.82829
K00278	1.75803	1.81598	1.63357	1.74042	1.31589	1.24828	1.55464	1.50856	1.73148	1.64664	1.52044	1.38636	1.41001	1.91008	1.1929	1.07068	1.13212	0.909375	0.818299
K00937	1.98845	1.28902	1.26332	1.79184	1.18386	1.69438	1.98402	1.97743	1.92584	1.75472	1.77253	1.08288	1.39189	1.342	1.06999	1.53539	0.95682	0.963678	1.60437
K01185	1.73653	1.57616	1.5712	1.94172	1.25301	1.14366	1.70583	1.47286	1.80156	2.15235	1.82755	1.52116	1.14898	1.83644	0.70729	1.22529	1.00536	1.53823	0.551449
K07301	1.85833	1.19395	1.14926	1.39065	1.20796	1.75353	1.87188	1.86565	1.75809	1.34219	1.66766	1.10602	1.29686	1.07882	0.946575	1.24261	0.910651	1.09035	1.43698
K06518	1.40972	1.77189	1.74532	1.64818	1.27384	1.5097	1.36535	1.22568	1.43068	0.975723	1.37096	1.38463	1.17114	1.75214	1.38361	1.50619	1.21916	1.35634	0.718113
K01703	1.81932	2.0418	1.5688	1.3328	1.42018	1.77181	1.61287	1.552	1.77179	1.17625	1.85956	1.54442	1.24469	1.9948	0.893117	1.24483	1.35835	1.51878	0.60347
K01704	1.25011	1.52737	1.53986	1.31676	1.08715	1.43155	1.24067	1.16435	1.28625	0.875176	1.34203	1.59088	1.03949	1.59146	1.06978	1.42318	1.63417	1.35007	0.442826
K03564	1.35313	1.16846	1.2096	1.23141	1.28245	1.3814	1.25348	1.24295	1.35791	1.01542	1.07506	1.00858	1.09174	1.10614	0.889151	0.95222	1.81517	1.16147	1.28247
K09117	1.73097	1.1205	1.26072	1.54107	1.13387	1.38732	1.80906	1.73292	1.62814	1.51336	1.41373	1.01527	1.31328	1.1149	1.04957	1.19634	0.984324	0.658302	1.49651
K03426	1.75012	2.10744	1.74313	1.34751	1.54326	1.63373	1.46934	1.44052	1.78167	1.30667	1.76347	1.48399	1.48984	2.19965	0.776302	1.27334	1.24464	1.66629	0.637613
K00651	1.44688	1.83232	1.37067	1.13325	1.20552	1.44741	1.29208	1.23834	1.437	1.01888	1.4388	1.39407	1.09317	1.85494	0.763198	1.21954	1.14043	1.5365	0.670674
K01737	1.576	1.12814	1.1508	1.38508	1.01076	1.4936	1.50367	1.46962	1.67478	1.37296	1.36569	1.50457	1.26047	1.07177	1.26549	0.972418	1.37795	0.753034	1.24809
K03113	1.94543	1.15223	1.15312	1.80763	1.0429	1.5303	2.03464	2.00053	1.97504	1.98475	1.81851	1.47291	1.40213	1.27475	1.0552	1.33479	0.826203	0.885987	1.4281
K00177	1.69307	1.08677	1.22264	1.24827	1.33338	1.5242	1.67312	1.6354	1.53446	1.1339	1.35425	0.961712	1.25379	1.05417	0.781444	1.08302	1.07557	1.42086	1.40809
K00956	1.85453	1.6993	0.884697	1.95573	1.16264	1.94759	2.02289	1.62013	2.13113	2.58345	2.80163	1.83386	0.784432	2.00125	1.07239	2.83149	1.01269	1.57339	1.45907
K08364	1.92509	1.15489	1.54271	1.72028	1.36128	1.18628	1.8897	1.86174	1.77292	1.69827	1.48037	1.35877	1.64455	1.0693	0.999604	1.00004	0.618352	1.05397	1.19682
K04720	1.95143	1.22535	1.29074	1.60505	1.18954	1.61917	2.00176	2.01654	1.82158	1.52838	1.66329	1.19013	1.40781	1.18686	1.19612	1.12903	0.982495	0.918217	1.42647
K09790	1.86313	1.19425	1.22962	1.69569	1.12964	1.50338	1.84015	1.83246	1.79514	1.66536	1.57191	1.10478	1.37908	1.14434	1.29413	1.1162	0.858059	0.676634	1.54197
K20344	1.54929	1.46641	1.49775	1.33159	1.16556	1.03329	1.51984	1.45996	1.39479	1.10209	1.19243	1.27456	1.32315	1.47191	1.15861	0.723605	1.01972	1.14282	0.69006
K13694	1.68494	1.0766	1.05467	1.44216	1.05212	1.69715	1.72208	1.63284	1.74111	1.49	1.64832	0.868703	1.10056	1.24948	1.03383	1.39193	0.941862	1.02516	1.56174
K07791	1.73444	1.21695	1.14642	1.53813	0.996392	1.7954	1.66868	1.67075	1.78993	1.47897	1.66039	0.924517	1.19166	1.26283	1.14744	1.1942	1.09307	1.32948	1.65226
K09952	1.80104	1.02435	0.857005	1.86321	1.06317	1.09486	2.42998	2.1303	2.287	3.31837	2.98079	2.43309	0.858842	1.6779	1.16319	3.70972	1.26958	1.2207	1.90025
K01805	1.73836	1.37405	1.35974	1.61811	1.33777	1.60703	1.76937	1.68584	1.75488	1.57632	1.56318	1.15961	1.4276	1.43918	1.01888	1.38953	0.941783	0.889325	1.39733
K06188	1.79249	1.23611	1.15213	1.58239	1.17139	1.6576	1.86717	1.71422	1.80704	1.66011	1.70738	0.982059	1.17083	1.45544	1.01692	1.45168	1.1006	0.916478	1.51046
K07480	1.67088	2.17327	2.69808	2.0901	2.40525	3.61386	0.765379	1.66927	1.62903	1.48855	1.61729	1.29872	1.34199	1.14594	1.53333	0.619054	2.18174	1.52434	1.14026
K09167	1.56556	1.65467	1.84318	1.41353	1.46662	1.24057	1.29737	1.10903	1.73868	1.44541	1.41492	1.5437	1.54668	1.84004	1.17134	1.07709	1.02352	0.782489	0.594879
K05396	1.55106	1.58026	1.40706	2.15381	1.18712	1.80202	1.09023	1.23443	1.78308	1.42946	1.87533	1.406	1.2848	1.9973	0.658809	1.17786	0.9707	2.13796	1.34931
K19883	1.04661	0.78365	1.55427	1.0044	0.983804	1.27116	1.88408	1.2759	1.29329	1.69586	2.50955	1.8888	1.80639	1.07194	2.0041	4.006	1.33221	1.0994	1.499
K06320	1.33615	1.78712	1.42304	1.75881	1.63351	1.41988	0.921338	0.936897	1.79103	1.26308	1.79313	1.75039	1.29152	1.38317	1.3971	1.01862	1.3511	1.15112	1.19436
K00283	1.14374	1.20367	1.13989	1.30294	0.971898	1.78648	1.03328	0.969631	1.20785	1.19878	1.59603	1.08525	1.39133	1.17572	2.42941	1.44613	2.30481	1.35758	1.68927
K09384	1.4557	1.51608	1.51815	1.34192	1.33796	1.27787	1.24032	1.21208	1.38535	0.977417	1.15045	1.37273	1.45585	1.49387	1.58654	1.24202	1.6768	0.892073	1.02577
K00395	1.55184	1.69517	1.34328	1.20129	1.44482	1.35802	1.31892	1.30579	1.40053	1.1379	1.47965	1.21683	1.18509	1.47371	1.12897	1.459	0.914016	1.06563	0.701953
K01581	1.51089	1.24238	1.53018	1.94878	1.81159	1.42505	1.23071	1.246	1.4072	1.67142	1.58375	1.37384	1.10593	1.23354	1.19744	0.884067	1.1045	1.68592	0.695928
K01615	1.3922	1.35143	1.27063	1.52882	1.31307	1.66199	1.15768	1.12436	1.47072	1.729	1.6432	1.357	1.00435	1.47689	0.983867	1.09095	1.10171	1.62239	0.653689
K00284	1.41144	2.03529	1.65975	2.01012	2.18793	1.55618	1.00519	0.935877	1.80298	1.10635	1.66245	2.23427	1.49024	1.16071	1.76999	0.920365	1.83349	1.08842	1.2107
K09946	1.32896	1.70936	1.49635	1.25618	1.39588	1.99521	0.87862	1.02	1.43297	0.669139	1.36283	1.40552	1.12086	1.81492	1.1159	1.20747	1.21755	1.79232	1.31643
K03146	2.1089	1.73539	1.68076	2.36426	1.59224	1.12432	1.97195	2.08647	1.75297	2.10108	1.9298	1.31235	1.32165	1.42425	1.1171	1.63991	0.497041	1.20431	0.99345
K07160	1.46314	1.70891	1.76729	1.59606	2.05384	1.28585	1.12057	1.40421	1.43588	1.05161	1.28007	0.922385	1.54784	2.08459	1.75522	1.24704	1.38091	1.50553	0.949
K01295	1.61785	1.27364	1.27253	2.11593	1.01463	1.31224	1.42627	1.50626	1.75112	2.25468	2.07291	1.77789	1.50709	1.59369	0.628112	1.18767	1.46516	1.68291	0.502056
K08640	1.444	1.72655	1.95353	1.66544	1.97187	1.79939	1.57984	1.35478	1.44286	1.55872	0.764944	2.00585	1.50778	1.44648	1.54214	0.937808	1.39208	1.13816	1.24599
K05878	1.72775	1.79722	1.77658	1.81016	1.07715	1.65624	1.41387	1.48431	2.17391	1.75392	2.095	2.79732	1.81964	2.12684	0.854005	1.26648	1.62623	1.55536	0.548226
K07057	1.6903	1.48046	1.20184	1.75968	1.19239	1.0278	1.85678	1.68784	2.29577	2.19857	2.40937	2.62842	1.50284	2.5996	0.494241	1.49091	1.25114	1.25431	0.51835
K07459	1.87044	2.29025	2.02226	2.02138	1.74851	2.30543	1.28869	1.59035	1.78954	1.64197	1.80334	1.42645	1.49698	1.58566	0.960294	1.17429	1.36742	1.92417	0.729239
K08981	1.33908	1.47074	1.43619	1.05556	1.36321	1.27883	1.0617	1.07108	1.33438	1.14851	1.02065	1.44175	1.16565	1.30445	1.37984	0.796173	1.18912	0.586872	1.10938
K15856	1.5695	2.06602	2.18743	2.28009	1.66929	1.21048	0.917369	1.08514	1.71453	1.27648	1.50763	1.22418	1.9228	1.31719	1.25452	0.757739	1.38705	1.54586	1.69602
K03969	1.51727	2.4753	1.80252	1.96473	1.955	1.69049	1.07655	0.96217	1.87695	1.17071	1.67026	1.82097	1.54583	1.77595	1.49767	0.783738	1.56711	1.42807	1.11549
K07403	1.71798	1.81683	1.81763	1.23491	1.67002	1.53269	1.39782	1.6031	1.69526	1.05161	1.48585	1.26917	1.69555	2.02627	1.0239	0.919609	1.24206	1.81465	0.829881
K18910	1.10234	1.33742	1.30578	0.992466	1.78515	1.66457	1.16351	1.16863	1.29045	1.30898	1.66081	1.69202	1.40926	1.35291	0.984457	1.92161	1.61143	1.59476	1.02314
K15635	1.79375	1.06391	1.19891	1.69132	0.998329	1.44244	1.81144	1.79076	1.75956	1.67398	1.55262	1.05224	1.3343	1.10879	1.25433	1.08895	0.83819	0.714287	1.54857
K00027	2.01332	1.66627	1.83631	1.91343	1.51638	1.16809	1.96712	1.76582	1.87264	1.92717	1.67391	1.26302	1.6149	1.76632	0.854148	1.29123	0.793448	0.913968	1.1291
K00174	1.86449	1.14181	1.44221	1.45442	1.38088	1.31487	1.85113	1.80356	1.63131	1.3639	1.32012	1.18323	1.56158	1.08239	1.16841	0.894733	0.794822	0.694536	1.25002
K00131	1.84836	1.43756	1.53534	1.42123	1.3474	1.26452	1.90591	1.76127	1.79078	1.50567	1.59804	1.53912	1.46318	1.73102	1.02431	0.998263	1.14942	0.939056	0.574392
K03499	1.91619	1.27408	1.60855	1.49712	1.49417	1.0596	1.90717	1.88024	1.62766	1.34905	1.29126	1.38012	1.77437	1.2009	1.17905	0.826042	0.765723	0.640417	1.01377
K03442	1.74443	1.04287	1.17509	1.62874	1.06722	1.41324	1.6883	1.72612	1.69114	1.55866	1.37629	1.22617	1.34849	1.0091	1.29132	0.991621	0.912552	0.645542	1.47314
K02232	2.02082	1.43801	1.68841	1.62364	1.5042	1.45723	1.87432	1.92544	1.74358	1.42608	1.39664	1.20229	1.74973	1.22559	1.23696	0.976647	0.982818	0.859146	1.34548
K01933	1.77629	1.19647	1.41931	1.47875	1.30436	1.27516	1.85791	1.74665	1.6	1.38412	1.29018	1.17296	1.40255	1.05954	1.11309	0.976043	0.949852	0.755019	1.2463
K01448	1.50051	1.44916	1.41412	1.23117	1.36969	1.38315	1.26787	1.22411	1.40265	1.04655	1.05666	1.22617	1.32463	1.35532	0.793545	0.862624	1.25738	0.959972	1.00898
K01104	1.67048	1.35701	1.21116	1.12067	1.26898	1.57719	1.66402	1.60158	1.47067	1.0685	1.49044	1.15239	1.23298	1.08784	0.748831	1.29455	0.825972	0.94005	1.03826
K01265	1.96821	1.71239	1.6827	1.95274	1.48036	1.24429	1.86787	1.69628	1.85787	1.89853	1.68346	1.35597	1.52018	1.77337	0.892496	1.37411	0.828667	1.0142	0.990453
K00571	1.37042	1.32833	0.626086	1.29118	0.999833	1.41885	1.64449	1.3345	1.52309	2.41796	2.11488	1.51631	0.485795	1.61086	1.76486	2.63547	1.00127	1.05575	1.65429
K01156	1.81362	1.17909	0.404913	2.26089	0.767691	1.4009	2.234	1.99215	2.08428	3.05561	2.93676	1.72008	0.530634	1.60571	1.46158	3.50999	1.15204	1.08823	1.24752
K01791	1.98123	1.42473	1.33089	2.06387	1.32185	1.02386	2.19738	2.05945	2.11004	2.71234	2.32068	2.3385	1.35352	1.46147	0.744097	2.03786	0.682287	0.879683	1.36788
K05595	1.76373	1.06607	1.03931	1.5789	0.94472	1.58321	1.86998	1.82924	1.80697	1.68478	1.68432	1.16967	1.20522	1.16789	1.03631	1.30175	0.931827	0.968093	1.50554
K00655	1.45329	1.76323	1.58249	1.03543	1.36792	1.23453	1.24194	1.16578	1.31189	0.79605	1.21471	1.29896	1.29733	1.65036	0.775116	1.07565	1.06376	1.07319	0.492551
K07095	1.61115	1.61117	1.49313	1.46135	1.41237	1.12337	1.65069	1.32971	1.48471	1.48786	1.38651	1.29405	1.2689	1.69203	1.13449	1.56835	0.90582	0.581379	0.669145
K02114	1.72635	1.98019	1.60398	1.28593	1.59226	1.36706	1.58505	1.46217	1.5886	1.13085	1.54867	1.47759	1.49548	1.90071	0.618695	1.38238	0.880148	1.11418	0.600855
K00656	1.86593	1.85088	1.61474	1.39209	1.49756	1.52911	1.69675	1.70532	1.67125	1.21143	1.59397	1.69218	1.51328	1.50993	0.916927	1.04643	0.924749	1.07637	0.456286
K02109	1.39343	1.79896	1.36305	0.920445	1.26991	1.51885	1.20732	1.14435	1.36144	0.755041	1.43148	1.26769	1.13374	1.77464	1.20129	1.21689	1.04715	1.43566	0.51611
K00850	1.70459	1.55588	1.56861	1.62695	1.34462	1.12747	1.67514	1.44206	1.56196	1.50582	1.35346	1.02668	1.3384	1.64497	0.921183	1.22421	0.822665	0.674122	1.31795
K01647	1.95828	2.24765	1.8851	1.58086	1.71673	1.58807	1.57967	1.63309	1.79089	1.27806	1.80553	1.6041	1.59946	1.88362	0.756234	1.16471	0.981219	1.27653	0.707288
K03150	1.40394	1.03926	0.924992	1.454	1.10326	1.34948	1.49488	1.44493	1.49396	1.4779	1.47374	1.13413	1.0101	1.38332	1.0905	1.523	0.983033	0.859154	1.44031
K04077	1.79728	1.87455	1.79114	2.11552	2.12907	0.998499	1.5298	1.49494	2.3722	1.97503	1.74051	2.06196	2.68354	2.51254	2.49035	1.2867	1.70185	0.700556	0.886071
K02238	1.62947	1.3988	1.32247	1.34159	1.03281	1.41778	1.47862	1.59984	1.46679	1.1067	1.34755	1.3264	1.18287	1.36266	1.49539	0.88045	1.41834	0.874037	0.864444
K09765	1.45104	1.756	1.80206	1.20621	1.30351	1.07506	1.13093	1.14156	1.31958	0.855853	1.03282	1.1794	1.47277	1.72873	1.10592	0.68094	1.32345	1.03041	0.876681
K06199	1.96817	1.14991	1.50059	1.79727	1.43155	1.03412	2.01378	1.9112	1.70459	1.78012	1.53617	1.21369	1.55538	1.03404	0.937286	1.18674	0.7114	0.697266	1.05935
K01681	1.31535	1.66388	1.21322	1.25839	1.17777	1.28104	0.985401	1.23809	1.16297	0.756503	1.08068	1.30847	1.07525	1.50554	0.982379	1.09055	1.2973	1.28654	1.56499
K07011	1.65999	1.09555	0.947434	1.42371	0.930596	1.78371	1.73902	1.6668	1.72647	1.48058	1.69233	1.01428	1.02616	1.18594	0.968801	1.53284	1.05929	1.1241	1.46258
K06973	1.58151	1.11011	1.24889	1.62074	1.17468	1.01487	1.55004	1.41976	1.44323	1.65857	1.20763	1.17457	1.26217	1.05401	0.8488	1.10226	0.622576	0.552634	1.03848
K18785	1.6677	1.03319	1.16651	1.51633	1.02117	1.12195	1.64145	1.79314	1.42174	1.53374	1.17286	0.991952	1.54395	0.940331	1.04328	1.31017	0.849683	1.44313	1.54089
K01649	1.80465	1.57056	1.56416	1.34676	1.63256	1.22684	1.74724	1.62495	1.50893	1.23482	1.43522	1.17354	1.4912	1.2726	0.732548	0.970454	0.781109	1.09261	1.16031
K04564	1.58786	1.09664	1.19079	1.51057	1.09273	1.32371	1.56316	1.45705	1.58507	1.5521	1.2608	0.920785	1.2193	1.24059	1.07848	1.0042	0.975645	0.648911	1.43963
K03473	1.78741	1.16847	1.0471	1.67792	0.949718	1.68197	1.80748	1.74469	1.78412	1.68954	1.72919	1.10356	1.09685	1.17142	1.01402	1.32474	0.879725	0.903212	1.44693
K10026	1.54085	1.02433	1.01698	1.39824	0.949779	1.49598	1.56012	1.47802	1.62042	1.37748	1.40838	0.964464	1.09518	1.11155	1.21914	1.06469	1.12131	0.897515	1.53785
K00290	1.87307	1.81003	1.13872	1.85232	1.11834	1.8929	1.68222	1.80087	2.0549	1.67848	2.26604	1.93391	1.23673	1.47862	0.632758	1.23023	0.804226	1.85245	0.879864
K02911	1.35189	1.51277	1.49291	1.45234	1.36215	0.783701	1.15616	1.27109	1.36305	1.3298	1.06134	1.35086	1.43671	1.37666	1.1385	1.11996	1.10434	0.69584	0.574959
K20345	1.529	1.37856	1.47567	1.38368	1.12074	1.01029	1.52092	1.49119	1.36158	1.09641	1.15277	1.19543	1.34954	1.36191	1.17015	0.72352	1.01315	0.994528	0.849065
K07270	1.38678	1.38093	1.22947	1.37886	1.01716	1.09987	1.36489	1.35398	1.36678	1.21505	1.19619	1.21981	1.11806	1.39256	1.30359	0.859072	1.15046	0.630049	0.830839
K03741	1.85075	0.892075	1.08936	1.92524	1.08701	1.16156	2.04119	2.07533	1.91687	2.14034	1.76046	1.07785	1.68905	1.37407	0.815159	2.03003	0.56439	1.66424	1.8108
K03322	1.68355	1.08	1.05883	1.49877	0.995224	1.6677	1.67235	1.63889	1.71778	1.48049	1.5855	0.863227	1.10587	1.17632	1.0803	1.19589	0.995258	1.01858	1.61765
K18831	1.04725	0.701536	1.36789	1.10002	0.900922	1.13606	1.63784	1.11624	1.20579	2.04301	2.03282	1.56538	1.21642	0.920774	1.50019	2.40229	1.15375	1.22557	1.96216
K03436	1.74694	1.58738	1.68069	1.27763	1.5515	1.12772	1.5171	1.61663	1.50593	1.01075	1.23407	1.30188	1.65766	1.47704	1.08454	0.693009	0.846494	1.06377	0.785313
K03328	1.71324	1.07083	0.705007	1.65512	1.00489	1.74733	2.22875	1.71406	2.07155	2.76718	2.78718	2.34457	0.558818	1.52726	1.14956	2.84594	0.822327	1.54951	2.38028
K19115	1.42213	1.31002	1.22194	1.47034	1.03909	1.11813	1.45665	1.43187	1.39357	1.20916	1.23219	1.16034	1.12929	1.33693	1.12789	0.900923	1.04923	0.701841	0.933727
K19091	1.73145	1.62846	1.48281	1.44115	1.36901	1.48627	1.58934	1.55415	1.63763	1.26336	1.3778	1.45891	1.38035	1.54925	1.31498	0.994171	1.35557	0.940361	0.819152
K19116	1.40226	1.29988	1.21046	1.44798	1.01242	1.09203	1.45434	1.42723	1.38542	1.20891	1.2304	1.15471	1.11627	1.32089	1.10376	0.913994	1.04936	0.648825	0.941042
K19051	1.47049	1.58952	1.6781	1.25923	1.42756	1.23568	1.15042	1.16126	1.57578	1.29402	1.18755	1.59266	1.48505	1.64624	1.51078	0.753487	1.18336	0.638582	0.858158
K00627	1.48312	1.74067	1.58464	1.16636	0.988898	1.58354	1.17717	1.30848	1.52903	0.847219	1.34529	0.921028	1.51006	1.51315	1.05615	1.26965	1.40929	2.19431	1.13468
K02589	1.22718	1.24695	1.27428	1.19791	1.23931	1.14139	1.19419	1.28705	1.32307	1.2304	1.26993	1.57672	1.02242	1.24136	2.31675	0.99249	3.29432	0.720448	0.61877
K00394	1.47949	1.68907	1.27791	1.19604	1.4502	1.33625	1.19665	1.21576	1.34609	1.06216	1.49769	1.12681	1.11854	1.42186	0.949528	1.32959	0.797422	1.15027	0.544989
K02046	1.37636	1.68682	1.2213	1.17905	1.41501	1.27658	1.1164	1.07794	1.26433	1.15707	1.47955	1.14234	1.16642	1.4148	1.28094	1.50493	0.826529	0.90446	0.549771
K00113	1.42616	1.72393	1.48646	1.1779	1.46746	1.27532	1.08098	1.09642	1.49733	1.31776	1.25984	1.62323	1.32725	1.54007	1.0833	0.866575	1.00735	0.674334	0.858881
K05979	1.5473	2.45854	1.55339	1.67921	1.32662	2.34425	1.00908	1.15853	1.71703	1.30046	1.85492	1.42843	1.06765	2.0916	0.612481	0.789722	1.21751	1.96367	0.778639
K20862	1.47608	1.56186	1.05276	1.45548	1.15463	1.10612	1.59129	1.31031	1.49814	1.9165	1.80519	1.44124	0.807701	1.73058	1.1612	1.80513	1.06586	0.777187	0.90222
K08162	1.40606	1.80214	1.24483	1.51874	1.76003	2.37171	0.929081	1.11555	1.47601	0.704726	1.52603	1.79394	0.959495	1.95591	1.1568	1.43054	1.06801	1.77326	1.02689
K08094	1.294	1.1925	1.94284	1.42896	1.97895	0.897163	0.721179	1.19058	1.7956	1.13353	1.0777	1.57175	2.4026	2.5033	3.32041	2.18232	1.79366	1.52108	0.388675
K19872	1.37812	1.50437	1.47829	1.129	1.32372	1.30038	1.07586	1.04997	1.49419	1.17906	1.13819	1.61292	1.35933	1.50543	1.4835	0.738411	1.27905	0.629992	0.939085
K01118	1.13498	1.10848	1.10135	1.0959	0.754868	1.51738	1.15129	1.24059	1.15675	1.00355	1.14371	0.978905	1.22895	1.17325	1.32063	0.820876	1.13468	1.8368	1.20929
K00841	1.47954	1.98652	1.58144	1.46132	1.31661	1.87384	1.05539	1.13585	1.49234	1.10292	1.61121	1.03076	1.09796	1.64194	0.948274	0.909472	1.47818	2.13497	0.624979
K03930	1.40627	1.93385	1.78812	2.23317	1.89311	1.50443	0.832531	0.859913	1.90707	1.22953	1.73603	1.60311	1.5725	1.43401	1.90159	0.689036	1.57198	1.31111	1.47699
K06878	1.21402	1.6313	1.15503	1.04158	0.95361	2.1924	1.11824	1.05531	1.40929	0.814503	1.37635	0.951006	1.47747	1.67427	1.27858	1.01343	1.291	1.94057	1.06439
K18431	1.55391	1.14083	1.47935	1.67162	1.4613	0.827287	1.60422	1.52243	1.45103	1.50166	1.00098	0.980637	1.25496	1.40809	0.909164	1.1324	1.58357	1.03476	1.41434
K01144	1.52425	1.53158	2.05231	1.66535	1.63506	0.71433	1.02909	1.35378	1.27306	1.154	0.695385	0.841605	2.50951	1.57692	1.25103	1.46046	1.71923	0.674595	1.55139
K15016	1.98617	1.536	1.44257	2.8464	1.53294	1.05225	1.5773	1.89737	2.27768	2.49964	2.091	2.17129	1.85083	2.05735	0.713191	1.16308	0.553836	0.875386	0.92854
K02836	1.81632	1.12827	1.29172	1.66043	1.2719	1.29	1.82592	1.7327	1.54592	1.57709	1.34097	1.08646	1.36443	0.994226	0.920225	1.09719	0.62152	0.717421	1.23116
K03100	1.62974	1.01797	1.13293	1.36199	1.146	1.2784	1.6936	1.61215	1.49243	1.32617	1.21284	0.939286	1.28152	0.945124	1.00872	1.10123	0.916498	0.472208	1.31158
K05995	1.40772	0.87429	0.670348	1.46722	0.721132	1.34808	1.96487	1.61956	1.58137	2.55932	2.29872	1.25528	0.37537	1.22883	1.60568	2.99532	1.22841	1.27055	1.56704
K00688	1.42827	1.33744	1.31586	1.00376	1.2619	1.52209	1.26387	1.24451	1.32377	0.824479	1.22846	1.18131	1.16621	1.3169	0.702733	0.849034	0.971433	1.21088	1.29227
K02016	1.5328	1.16864	0.77117	1.90513	0.968621	1.3555	1.3927	1.46459	1.69537	1.72246	1.70738	1.56461	1.04544	1.0257	0.956262	1.27125	1.00596	0.43369	1.19513
K07214	1.25783	0.949293	0.384362	1.49908	0.688184	1.08172	1.63151	1.31625	1.58401	2.56114	2.41201	1.80453	0.4971	1.38083	1.3523	2.69087	1.07963	1.04383	2.25222
K06966	1.70701	1.35065	0.962511	1.57419	0.914642	1.67186	1.91195	1.81316	1.89594	1.94159	2.06969	1.64975	0.965662	1.52061	0.850538	2.00448	1.25368	1.64174	1.11901
K12340	1.17587	1.13089	1.1096	1.29094	0.812585	1.36562	1.10849	1.05828	1.31802	1.03286	1.1034	0.741778	0.998191	1.31969	1.41726	0.792565	1.45042	1.19808	1.4044
K02477	1.31715	1.30964	1.00697	1.314	0.998336	1.49222	1.34617	1.1835	1.44014	1.27648	1.44755	0.841954	0.843775	1.59248	0.898551	1.27354	1.14674	1.18529	1.03774
K01939	1.85738	1.80083	1.53581	1.45082	1.5332	1.45465	1.75785	1.64201	1.65919	1.184	1.77138	1.64385	1.40679	1.55716	0.696708	1.30958	0.694354	0.921231	0.521194
K02108	1.53397	1.84349	1.53357	1.00619	1.44569	1.47047	1.26769	1.2399	1.3829	0.797805	1.33686	1.27792	1.33932	1.613	0.592754	0.940216	1.12246	1.23183	0.473997
K00046	1.50682	1.59769	1.46607	0.985365	1.17621	1.43948	1.33018	1.38212	1.45425	0.798252	1.37476	1.31167	1.32826	1.57469	1.11572	0.786444	1.31043	1.50598	0.376588
K00677	1.43644	1.4204	1.09307	1.46742	0.907343	1.47675	1.32144	1.2411	1.57324	1.51774	1.55619	1.14452	0.994869	1.59599	0.941335	1.11718	1.14521	1.55528	0.796628
K03695	1.56042	1.59313	1.81872	1.44468	1.68767	1.05279	1.3389	1.14421	1.38349	1.16957	1.21147	1.06518	1.37977	1.84831	1.17427	0.792643	0.769699	0.557882	0.636434
K00942	1.06505	1.13633	1.5233	1.29359	1.49126	1.21962	0.98264	1.09583	1.21293	1.34498	1.04038	0.570463	1.37858	1.04705	1.39719	1.37913	0.774751	0.840999	1.09039
K02231	1.80152	1.02274	1.11843	1.36427	1.10604	1.42416	1.92464	1.95178	1.62224	1.32111	1.50042	1.05657	1.34672	0.874883	0.966872	1.06745	0.743069	0.822546	1.33149
K07322	1.19306	1.0516	0.889844	1.31846	0.710914	1.31011	1.25208	1.13878	1.47791	1.44787	1.41519	1.08746	0.862738	1.26511	1.20155	1.13329	1.03787	1.16536	0.949949
K09022	1.42653	0.674552	1.18629	1.28318	0.99772	0.894733	1.73313	1.63754	1.34012	1.31999	1.20245	1.08215	1.4106	1.11173	2.13441	1.36768	1.1448	0.459462	1.05993
K07043	1.28727	0.735187	1.30348	1.29362	1.08752	1.05756	1.35998	1.36544	1.27901	1.80381	1.51306	0.898912	1.26882	0.995082	1.79726	1.88659	1.4246	0.901374	2.06352
K02950	1.70426	1.05552	1.17372	1.58578	1.09415	1.15647	1.70614	1.6622	1.53555	1.56639	1.26652	1.0852	1.29713	0.858303	0.90486	1.01029	0.657307	0.347956	1.3863
K01489	1.14466	1.77296	1.02405	1.62227	1.12826	0.836636	1.03703	1.08009	1.37506	1.96245	1.85051	1.02057	0.76074	1.6115	0.942918	1.20264	1.64634	0.930662	1.24191
K00133	1.69581	1.04959	1.22366	1.56064	1.25032	1.03639	1.84796	1.6375	1.53785	1.72898	1.43537	1.36011	1.25117	1.02598	0.76108	1.32236	0.510076	0.676326	0.98824
K07444	1.39923	1.72132	1.49095	1.37415	1.14545	1.14197	1.20787	1.08812	1.44169	1.27254	1.34774	1.43433	1.18963	1.80551	0.823267	1.19035	0.99759	0.990641	0.901484
K00041	1.46342	1.74854	2.06796	1.05178	1.82453	1.30066	1.2079	0.996375	1.43914	0.718503	1.29742	1.00057	1.4162	2.17883	1.24029	0.865692	1.15659	1.31206	0.995553
K03321	1.36103	1.89635	1.32694	1.49439	1.36952	1.59812	0.950377	0.96628	1.59772	1.22911	1.51415	1.26747	1.1583	1.72217	1.42507	0.933092	1.55143	1.45281	0.716584
K02501	1.24128	1.74658	1.54057	1.08783	1.22373	1.22167	0.952376	0.958342	1.26364	1.09269	1.01906	1.37039	1.2379	1.7889	1.243	0.849497	1.3453	1.28535	0.99103
K08223	2.04023	1.21548	1.68348	1.88518	1.41147	1.0565	1.96264	2.02722	1.78182	1.75439	1.35671	1.40379	2.01517	0.995805	1.15192	0.841475	0.736559	0.634004	1.21971
K00331	1.34422	1.37718	1.1676	1.5341	0.786021	1.047	1.18207	1.22073	1.39641	1.52171	1.24021	1.30475	1.08444	1.43243	1.15015	0.751009	1.04172	0.940539	0.641889
K10441	1.07386	1.20824	1.00225	1.01851	1.44016	1.27437	1.0725	1.01893	1.26874	1.15206	1.47133	1.07973	0.877008	1.36509	0.683378	1.87093	0.968965	1.54024	0.748914
K02188	1.58099	1.01478	1.02962	1.20429	1.08691	1.4522	1.5126	1.63907	1.43379	1.0637	1.28517	1.12173	1.24402	0.736566	1.09921	0.896412	0.820334	0.84843	1.10829
K01573	1.66571	1.06004	0.992169	1.43567	0.932925	1.69911	1.70859	1.66351	1.72328	1.47472	1.63804	0.899698	1.05597	1.19824	1.04879	1.31915	0.996971	1.08716	1.53897
K02032	1.18054	1.31858	1.07269	1.08648	0.99705	1.68697	0.861312	0.968473	1.35397	0.613651	1.31681	1.24809	1.14111	1.58149	1.27429	1.27343	1.27305	1.92292	1.08048
K00767	1.37148	1.25632	1.09617	1.40292	1.18175	1.24669	1.30337	1.06006	1.37435	1.34873	1.35651	0.651509	0.922691	1.43517	0.92569	1.22326	0.77822	1.07912	1.35558
K14445	1.90378	1.02527	1.05011	1.81684	1.15549	1.39498	1.961	1.95782	1.74997	1.86913	1.70835	1.20797	1.23165	0.988794	0.859452	1.19167	0.720137	0.558432	1.43624
K01092	1.56907	1.02323	1.2039	1.50958	1.05809	1.12104	1.53965	1.47072	1.44501	1.54754	1.26853	0.891358	1.1316	1.00625	0.770217	1.02313	0.606417	0.411078	1.31348
K02768	1.63235	1.8684	1.67971	1.09517	1.7198	1.30763	1.28746	1.38954	1.48322	0.883126	1.27811	1.40291	1.61366	1.69898	0.902995	0.89267	1.13302	1.16467	0.455891
K01066	1.28473	0.600732	1.10809	1.75168	0.897835	0.905253	2.02144	1.60213	1.74107	3.07923	2.80742	1.73731	0.394899	1.18489	1.72199	3.89659	1.42803	1.15677	1.97683
K00066	1.00746	0.521531	1.44918	1.58192	1.34046	0.751915	1.81845	1.25516	1.26416	2.78395	2.55265	1.23126	0.998931	0.993994	2.35901	3.8133	1.7849	1.14944	1.79921
K11537	1.63161	1.04501	1.08898	1.47597	0.976341	1.4357	1.68553	1.57434	1.6544	1.52202	1.4775	0.91951	1.15332	1.17859	1.05461	1.13467	0.884635	0.675928	1.53732
K21557	1.71743	1.04707	1.02968	1.52244	0.915682	1.67053	1.7926	1.74324	1.77707	1.53494	1.71259	0.921648	1.1354	1.1487	0.98503	1.29776	0.978635	1.19349	1.61018
K09124	1.07396	0.652206	1.06539	1.58781	0.776485	0.721246	1.80624	1.30514	1.4476	3.01122	2.64941	1.43224	0.563687	1.14943	2.26585	3.80257	1.86512	1.22845	2.04147
K01531	1.74108	1.27483	1.27701	1.53556	1.50914	1.37009	1.8634	1.64989	1.64671	1.55894	1.58183	0.845368	1.14719	1.45131	0.928024	1.37046	0.934558	0.809239	1.44185
K00428	1.74586	1.48192	1.66356	1.71281	1.39953	1.15204	1.66922	1.41132	1.64945	1.63903	1.48159	0.931092	1.33927	1.62994	0.783677	1.24699	0.720876	0.961004	1.33022
K01963	1.87585	1.82754	1.811	1.71139	1.618	0.848117	1.62043	1.77275	1.44803	1.36753	1.25778	1.39446	1.65686	1.21458	1.02604	0.58533	0.596684	0.628564	1.01299
K00797	1.58054	1.674	1.541	1.28638	1.58413	1.08397	1.2653	1.35463	1.53031	1.04977	1.38948	1.65074	1.36894	1.61282	0.806342	0.872132	0.910886	1.07579	0.592491
K02160	1.33933	1.39685	1.17696	1.30276	1.15081	0.850809	1.11606	1.14121	1.21071	1.23208	1.09668	1.09238	1.0872	1.18403	0.816856	1.05362	0.974802	0.666692	1.04227
K02379	1.50819	1.17537	1.0988	1.03602	1.09547	1.18539	1.52272	1.54193	1.35353	1.09853	1.27453	1.3583	1.11202	1.0637	0.662958	0.900442	1.28041	0.772161	0.450211
K03641	1.43179	1.70249	1.92811	1.42113	1.56055	1.10898	1.09535	0.991804	1.6584	1.18941	1.30653	1.29115	1.54293	1.95625	0.94611	0.761771	1.67029	1.30212	0.897495
K00060	1.45004	2.02492	1.42335	1.43351	1.27024	2.11162	1.01137	1.09262	1.60351	0.912919	1.67102	1.21939	1.12718	1.82906	0.67102	0.815883	1.45959	2.15445	0.943117
K00100	1.51419	1.28817	1.3451	1.41402	1.16116	0.986679	1.47268	1.45412	1.3644	1.26688	1.09667	1.12482	1.25751	1.33627	1.25416	0.714095	1.04522	0.506625	0.929112
K02047	1.44263	1.75757	1.23376	1.22784	1.42329	1.2636	1.1586	1.14877	1.32649	1.13377	1.46299	1.15878	1.07744	1.39356	0.805671	1.3457	0.680732	0.951776	0.597228
K03610	1.37557	1.87868	1.23771	1.24522	1.42882	1.33138	1.07393	1.12645	1.14687	1.07799	1.30738	1.18132	0.91581	1.01947	1.18975	1.21192	0.706925	0.811505	0.987313
K17947	1.78608	1.23149	1.33979	1.73758	1.27961	1.09671	1.74231	1.88986	1.81983	1.74914	1.56741	1.87882	1.45958	1.37471	1.51311	0.91545	0.938514	0.940319	0.752879
K07704	1.5419	2.224	1.60715	1.637	1.67518	2.53276	0.97321	1.07114	1.59548	1.00931	1.73134	1.26588	1.03919	2.07503	0.70366	0.944158	1.19001	2.03437	0.930533
K00169	1.11375	1.22541	1.34431	1.07917	1.18284	0.733482	1.02993	0.959537	1.24778	1.04578	0.833851	1.17625	1.31691	1.1798	2.21662	1.1948	1.45113	0.668503	1.10517
K00681	1.24188	1.33387	1.48674	0.928426	1.10191	1.64416	1.04806	1.10904	1.31654	0.805063	1.2894	1.15588	1.34468	1.42207	0.984998	0.870921	1.77864	1.86983	1.1593
K03273	1.14605	1.31787	0.96461	1.56567	1.14583	0.84227	1.15261	1.40509	1.17077	1.16274	1.21846	1.90935	1.11323	1.04837	1.09161	0.847767	1.57284	1.24929	0.342751
K06985	1.62678	1.22969	1.15095	1.78396	1.40811	0.928444	1.64614	1.66052	1.38002	1.79861	1.54174	1.02702	0.984572	1.19497	0.892653	1.44508	0.357833	1.08615	1.08424
K22044	1.39696	1.59247	1.11361	1.27464	1.40481	2.156	1.02836	1.16775	1.42996	0.775545	1.5266	1.55786	0.956034	1.74351	0.758475	1.23428	1.3131	1.86318	0.85636
K00824	1.34553	2.16405	2.36034	1.84733	1.83222	0.946653	0.634394	1.20764	1.83117	1.80856	1.1626	1.10108	2.23827	2.48618	2.55462	0.936304	1.42777	1.03285	0.60622
K21400	1.51669	2.54925	1.67864	1.84054	2.00902	2.95103	0.796101	1.00953	1.63691	1.08658	1.84518	2.46448	0.886335	2.26409	0.572175	1.51519	1.0887	1.61942	0.69384
K03716	1.27425	1.54463	1.62174	0.976139	1.65329	1.36141	1.10836	1.02503	1.34927	0.902005	1.19626	1.29635	1.55221	1.35898	2.55214	1.44294	1.74958	0.840228	0.550792
K00573	1.43249	1.27957	1.17116	1.24672	0.947851	1.12119	1.44205	1.51366	1.37684	1.22473	1.20062	1.33592	1.10571	1.25203	1.16256	0.808119	1.10005	0.732738	0.783368
K17898	1.57244	2.7509	1.90134	1.9811	2.13056	3.15363	0.785131	1.01652	1.73214	1.17587	1.95467	2.66111	0.916649	2.40607	0.564112	1.54955	1.2105	1.62587	0.698908
K14591	1.27662	1.33758	1.11106	1.1318	0.980892	1.61129	1.05753	1.12768	1.34385	0.811975	1.40574	1.54396	1.13762	1.4453	1.00993	0.845945	1.17247	2.02295	0.599146
K01958	1.32592	1.34013	1.06313	1.01457	0.968347	1.47304	1.32515	1.3968	1.40111	1.00537	1.41908	1.78484	1.22081	1.39366	0.861513	0.887369	1.76075	1.69839	0.501859
K00754	1.4273	1.17486	1.18063	1.2082	0.983192	1.05049	1.41026	1.49345	1.27592	1.05519	1.07098	1.13974	1.10696	1.19632	1.24521	0.691135	1.03777	0.741939	0.741681
K21961	1.56416	2.66938	2.05384	1.896	2.00306	1.83153	1.11801	1.24467	1.22406	1.40716	1.79783	0.707625	1.25395	1.08563	1.04711	0.631785	0.97393	0.547316	1.05088
K03409	1.45176	2.29206	2.23575	2.24142	2.37486	1.87572	0.82117	0.831947	1.72827	0.874183	1.47993	1.36054	1.61102	1.35766	1.42981	0.630822	1.71483	1.47501	1.71646
K03724	1.05814	1.28701	1.81142	1.72276	1.5498	0.610371	0.650309	0.793429	1.32313	1.14459	0.768576	1.54004	2.31943	1.58512	1.1462	1.17274	1.68139	1.05889	1.46037
K16960	1.17537	1.05487	0.836718	1.39348	1.2488	1.18642	1.02728	1.0877	1.0894	1.39474	1.28566	1.11828	0.695285	1.15502	1.29585	0.994588	1.18915	1.38447	0.830329
Others	1.41599	1.74911	1.46235	1.13709	1.42149	1.17673	1.20134	1.05119	1.27368	1.09336	1.12342	1.23663	1.17406	1.66186	0.723252	1.22192	0.896112	0.69569	0.585363
K20460	1.28374	1.60896	1.31769	0.91071	0.998296	1.67331	1.01651	1.06051	1.3472	0.703473	1.33305	1.21086	1.02955	1.54904	1.00648	0.969817	1.32508	2.14787	0.812484
K01689	1.79846	1.06266	1.29659	1.56106	1.27499	0.964601	1.92307	1.81839	1.5368	1.55947	1.34378	1.33415	1.43555	0.838269	0.801978	1.11965	0.551188	0.570321	1.01252
K03525	1.75141	1.06878	1.21857	1.3079	1.29622	1.2782	1.79078	1.73536	1.50604	1.28735	1.31718	1.13536	1.38655	0.973361	0.774558	0.955332	0.570504	0.570937	1.12255
K01885	2.0207	1.43735	1.67051	1.75202	1.54819	1.12354	2.03372	1.89652	1.68189	1.63968	1.51865	1.34966	1.58123	1.26948	0.852547	0.986395	0.638367	0.783182	0.970181
K01883	1.82967	1.28049	1.4559	1.65602	1.41259	1.17765	1.79635	1.67972	1.55936	1.5826	1.35003	1.35688	1.45214	1.08674	0.78645	0.987871	0.600777	0.81188	0.902599
K00012	1.55425	0.642196	0.734596	1.93477	0.732623	1.1161	2.1946	1.7736	1.91963	3.15784	2.83088	2.25745	0.49106	1.26381	1.38966	3.28654	1.25453	0.208352	2.17652
K01710	1.39484	0.679574	1.1123	1.1364	1.22461	1.09845	1.39161	1.39352	1.18563	1.11731	0.882036	0.949615	1.25453	0.529759	1.00554	1.16726	0.891925	1.75421	1.20927
K00059	1.49316	0.799873	0.835161	1.65028	0.928982	1.11751	1.63788	1.52445	1.92018	2.34454	2.16083	2.11764	0.834019	1.17858	1.37364	1.58996	0.684801	2.03417	2.08187
K13993	1.60027	0.819179	0.777814	1.80268	1.01945	0.786403	1.93207	1.70674	1.47179	2.27477	1.83926	1.20881	1.03345	1.02456	0.919544	2.05382	0.799315	1.01752	1.02718
K01262	1.41669	1.20885	0.915443	1.26825	0.859165	1.35744	1.43545	1.52395	1.4824	1.3245	1.53	1.20821	1.21296	1.25276	0.820381	0.993473	1.00004	1.47277	0.620911
K06871	1.18772	0.895779	0.438753	1.34814	0.712629	1.33106	1.74936	1.12375	1.50304	2.41916	2.54991	1.76959	0.845817	1.04463	1.76322	3.18556	1.65814	0.828985	2.07145
K01687	1.59276	1.52268	1.38748	1.00023	1.27378	1.36847	1.48528	1.47729	1.36006	0.839387	1.38011	1.18706	1.25329	1.25145	0.6899	0.83742	0.803528	1.01658	0.647084
K00560	1.5239	1.09628	1.24805	1.57873	1.12524	0.974094	1.53371	1.31398	1.4686	1.52146	1.28001	0.902912	1.18039	1.31716	0.839318	1.06026	0.742732	0.74414	1.43048
K01872	1.5142	0.770399	1.33255	1.74996	1.10383	0.927464	1.27603	1.64468	1.73375	1.64144	0.933179	2.59247	2.20745	1.10681	2.50312	1.32759	1.07341	0.867155	0.50675
K01880	1.59648	1.53368	1.68761	1.55605	1.47808	0.99701	1.44013	1.25671	1.41415	1.34805	1.21704	1.22993	1.3311	1.61089	1.19485	0.834443	0.798595	0.535221	0.709097
K02111	1.43252	1.91691	1.71868	1.4504	1.72451	1.35161	0.968456	0.971142	1.43789	0.772497	1.26017	1.1916	1.49669	1.9952	1.016	0.811479	1.08067	1.29071	0.902428
K02115	1.45375	1.88735	1.649	1.1277	1.56122	1.22109	1.11012	1.12206	1.34496	0.734873	1.24622	1.23192	1.50649	1.73611	0.859938	0.771864	0.832234	1.20458	0.768687
K02988	1.55634	0.808992	1.06065	1.36388	0.895282	1.6212	1.54206	1.59599	1.61213	1.27506	1.50208	0.751941	1.16066	0.881934	1.54256	1.02323	0.959294	1.44078	1.57936
K09458	1.31357	2.13661	1.4866	1.28801	1.22724	1.18765	0.895799	1.01924	1.2582	0.9279	1.21632	1.10134	1.03826	1.87956	0.86698	0.778272	1.08551	1.02231	0.78259
K02226	1.76143	1.08425	1.18898	1.26981	1.18769	1.48547	1.76148	1.81353	1.55613	1.12489	1.46035	1.05642	1.32765	0.905338	0.921206	0.969586	0.728977	0.970237	1.20298
K02946	1.54909	0.906978	1.14647	1.54772	0.843248	1.43114	1.50612	1.53162	1.54979	1.47433	1.39721	0.858386	1.07633	0.855032	1.26053	1.01343	0.885845	1.12514	1.56108
K01686	1.36921	1.46358	1.22508	0.980993	0.953149	1.75582	1.10434	1.19229	1.46721	0.801926	1.39771	1.10526	1.14986	1.44697	1.5548	0.973745	1.57764	1.57663	0.654885
K00826	1.65626	0.859854	0.995792	1.61462	1.09928	1.27656	1.77394	1.61719	1.62268	1.58826	1.61081	1.219	1.13821	1.06885	0.76777	1.25084	0.819942	0.447214	1.35252
K02916	1.69882	0.914449	1.14527	1.5295	1.17294	1.12399	1.79486	1.67355	1.49924	1.61805	1.28695	1.10665	1.26393	0.90473	0.811459	1.20835	0.56645	0.435078	1.27982
K00849	1.59751	0.778003	1.04442	1.41021	1.13177	1.11274	1.78194	1.61023	1.34035	1.50226	1.41177	0.9407	1.21561	0.686906	1.163	1.36191	0.565501	0.389637	1.13589
K07507	1.53405	0.946565	1.01468	1.1395	1.09372	1.51601	1.55633	1.53655	1.47215	1.0918	1.34071	0.915295	1.19543	0.923372	1.40071	0.988416	1.67826	0.920391	1.14024
K03465	1.55209	1.03777	0.823443	1.43931	0.883492	1.95907	1.54696	1.49037	1.74457	1.43471	1.79952	1.23733	0.850623	1.24754	0.806018	1.46375	0.948912	1.81854	1.37912
K03612	1.07367	1.43241	1.16573	1.40845	1.49017	0.69885	0.765407	0.986755	1.25503	1.63375	1.46541	1.4775	0.881986	1.54411	0.719422	1.07999	1.4562	1.51797	1.6263
K05601	1.32129	0.937462	0.770354	2.02366	0.897381	1.01906	1.04558	1.56227	1.23202	1.31205	1.23425	1.61812	0.870248	1.04532	1.21683	0.820388	1.98452	1.17487	1.59625
K20866	1.67646	1.01191	0.904088	1.51563	0.893825	1.58466	1.76474	1.69101	1.71936	1.63097	1.66653	1.07484	1.02571	1.0888	0.963746	1.31488	0.847687	0.821794	1.46596
K03474	1.73587	1.05301	0.977976	1.61472	0.934778	1.55163	1.82622	1.72954	1.76043	1.73966	1.69112	1.0974	1.08289	1.15351	0.970905	1.37	0.82596	0.798879	1.46179
K00768	1.70552	0.934561	1.07896	1.39964	1.04898	1.31268	1.8092	1.81378	1.5401	1.3657	1.33265	0.95192	1.2749	0.839114	1.03877	1.00644	0.755938	0.549342	1.46118
K01665	1.25965	1.04478	0.505485	1.5605	0.635347	1.06636	1.60511	1.39452	1.64007	2.68129	2.37105	1.64043	0.445171	1.61308	1.15539	3.03987	0.936053	0.974652	1.7549
K08968	1.01773	0.819144	0.911942	1.33973	0.735496	1.31617	1.09594	1.05845	1.26371	1.72551	1.42932	0.56265	0.894883	1.05405	1.60184	1.46735	1.55701	1.34695	1.68052
K00259	1.5341	1.35629	1.52987	1.26843	1.45145	0.928869	1.44523	1.29198	1.30038	1.18258	1.05885	1.23261	1.40653	1.18038	0.499122	0.931075	0.83603	1.88508	0.542352
K15770	1.43474	1.57569	1.555	1.42074	1.55988	0.98536	1.03899	1.12325	1.23302	1.05863	1.0548	1.13101	1.47178	1.41652	0.597654	0.735554	1.02996	0.746345	0.881619
K02856	1.36125	0.877026	0.909616	1.33961	0.877936	1.33931	1.41218	1.40355	1.41639	1.40142	1.19694	0.645526	1.19955	1.0519	1.07036	1.2385	0.889045	1.40982	1.70441
K01524	1.31866	0.87599	0.959169	1.20395	1.27831	1.21775	1.40606	1.3995	1.21308	1.2382	1.03822	0.882041	1.02167	0.874321	1.01151	1.72023	0.615267	1.6031	1.54217
K00595	1.47096	0.998128	1.04198	1.19692	1.06172	1.55598	1.38911	1.42134	1.41575	0.985912	1.22543	0.986835	1.15115	0.931146	1.4593	0.947783	1.39009	1.03745	1.19464
K02020	1.43187	1.12736	1.16963	1.05293	1.29543	1.04406	1.3792	1.3786	1.17339	1.02196	1.10946	1.59048	1.101	1.12778	0.374287	0.798344	0.685621	0.606357	0.414773
K10672	1.36089	1.81199	1.18951	1.37573	1.34511	1.96331	0.919178	1.02088	1.45788	0.777864	1.54824	1.36242	0.946094	1.92363	0.688962	1.00919	1.17971	1.92359	0.774102
K08217	1.34204	1.14392	1.38472	1.15487	1.28727	1.1246	1.20021	1.17417	1.27964	0.977816	0.896362	1.22515	1.29341	1.16944	1.78844	0.79621	1.4962	0.587322	0.84779
K03810	1.53283	0.675151	0.750472	1.75612	0.951848	0.971632	2.10137	1.7942	1.76549	2.90465	2.44628	1.43446	0.583349	1.22054	1.16001	3.18632	1.07655	1.16348	1.5569
K03639	1.56214	1.23683	1.23615	1.06448	1.33663	1.15152	1.55247	1.52143	1.261	1.00383	1.21889	1.2944	1.20706	1.09616	0.606036	0.977253	0.680593	0.689305	0.532864
K19171	1.72398	0.756542	0.537212	2.25188	0.752434	0.956814	2.27553	2.17572	2.20392	3.17687	2.92968	1.98752	0.961352	1.9469	1.17927	3.35114	1.35741	1.16165	1.19602
K06909	1.14316	0.665779	1.02349	1.053	0.993816	1.1975	1.15959	1.22408	1.00646	1.42476	1.13456	0.710955	1.44397	0.632486	1.27424	1.2535	1.08843	0.628554	2.29139
K06382	1.56959	1.6577	1.36875	1.13431	1.55496	1.03268	1.48619	1.4932	1.37754	1.06054	1.5518	1.45868	1.21304	1.06599	0.625595	0.938601	0.48377	0.713609	0.44891
K10671	1.40833	1.98456	1.27386	1.53962	1.56243	2.17588	0.908075	1.03973	1.49578	0.841057	1.60843	1.63042	0.935427	1.99835	0.676957	1.10849	1.10565	1.83376	0.794803
K03750	1.46918	1.3804	1.16783	1.15025	1.19735	1.25688	1.49665	1.43058	1.30006	1.10818	1.19084	1.64986	1.07651	0.949869	0.642333	0.706681	1.48639	0.634866	0.511797
K06413	1.28228	1.16775	1.53809	1.50974	1.13623	0.582249	1.19098	0.918983	1.30624	1.34333	1.27896	0.520473	1.16397	1.37023	0.515593	1.0599	0.558329	1.00768	1.24554
K00980	1.45911	2.26284	2.48337	1.73402	2.15632	0.755155	0.712517	1.4188	1.47204	1.33446	0.909312	0.972451	2.42779	1.6567	2.28843	1.31729	1.38441	1.25263	0.44951
K01644	1.34464	2.07888	1.41021	1.18312	1.0823	2.05812	0.886757	1.08636	1.39426	0.756328	1.52431	0.912571	1.05203	1.29355	0.794778	0.796179	1.61142	1.63043	1.42451
K01643	1.20927	1.93922	1.40369	0.954052	1.24086	1.87557	0.773719	1.01456	1.19307	0.689923	1.2059	1.02234	1.18864	1.15992	0.737566	0.870796	1.32284	1.46088	1.65864
K02045	1.37089	1.74608	1.12334	1.34771	1.32317	1.2364	1.0794	1.11556	1.24573	1.21391	1.45466	1.14448	0.958788	1.39993	0.857134	1.42131	0.622544	0.987472	0.501549
K12452	1.68617	2.74408	1.48912	2.54232	2.49853	0.918212	1.57458	1.3931	1.55965	2.7111	2.11252	1.85605	0.640192	0.910967	1.07222	1.8003	0.600127	0.252835	1.34379
K16203	1.2202	1.54589	1.24273	0.945158	1.05946	1.47943	0.986326	1.13677	1.2524	0.720412	1.2029	1.36036	1.02434	1.63789	1.28273	0.759481	2.11811	1.85516	0.622875
K02278	1.23796	1.37759	1.05764	0.83413	1.25624	1.17157	1.0497	1.09724	1.07748	0.872598	1.20763	1.09242	1.00927	1.04586	1.36652	1.23838	0.799464	0.749384	0.479586
K07318	1.1698	1.3932	1.07389	0.919559	1.09611	1.3201	1.03177	1.13665	1.25337	0.798003	1.27564	1.22149	1.18589	1.44174	0.639953	0.822406	1.13701	2.14094	0.529328
K08224	1.31875	1.76005	2.0335	1.44892	1.64099	1.09255	0.917339	0.809344	1.37626	1.14982	1.148	1.11601	1.3361	1.54921	0.588871	0.621816	0.69832	1.30196	1.12806
K00112	1.35335	1.68372	1.39489	1.10696	1.37285	1.22515	1.02169	1.04428	1.41763	1.27428	1.22319	1.56449	1.22435	1.42676	0.980714	0.848062	0.931798	0.690728	0.865066
K07770	1.45423	1.79587	0.990399	1.62366	1.41111	2.27992	1.07256	1.18134	1.44312	0.904021	1.66825	1.88832	0.821038	1.91397	0.649546	1.34329	1.73016	1.70971	0.659556
K21576	1.36413	1.83218	1.17716	1.46686	1.40463	1.98998	0.921724	1.02963	1.47283	0.81596	1.56569	1.45019	0.959173	1.92268	0.752254	1.0287	1.12938	1.85088	0.820283
K07101	1.25642	1.39564	1.19905	1.02458	1.45817	1.36654	1.1371	0.989359	1.2198	1.01924	0.873827	1.13291	0.963217	1.33177	1.16104	0.757722	1.30843	0.491634	1.08191
K01085	1.0269	1.37419	1.27191	1.23923	1.16056	0.934796	0.688768	0.590399	1.60632	1.31483	1.31208	1.40891	1.2213	1.74429	1.2779	1.03192	2.32644	0.954586	0.775507
K00897	1.31804	1.95557	1.07576	1.49733	1.64095	2.303	0.802341	0.967732	1.43044	0.729853	1.53901	2.03444	0.794667	2.10228	1.03386	1.33911	1.26337	1.59839	0.775638
K22230	1.44142	1.72476	1.69834	1.00263	1.17734	1.00669	1.28467	1.62431	1.22061	0.976193	1.20612	0.962029	1.39386	1.35299	0.759269	1.35354	0.75573	1.3936	0.490651
K21898	1.51735	2.59812	1.70359	1.89954	1.96823	3.02838	0.769609	0.994562	1.67135	1.11206	1.9075	2.53074	0.886589	2.35241	0.566319	1.52648	1.08017	1.6252	0.686276
K08068	1.06994	0.523654	0.913113	0.996873	0.574767	0.960373	1.95911	1.32168	1.19312	1.72472	2.30714	1.52375	1.14038	1.12264	1.7302	3.61849	1.44961	1.1307	1.38506
K12685	1.13943	1.37316	0.922524	1.05942	1.15357	1.02647	0.906563	1.01565	1.21536	1.2076	1.07195	1.30593	0.901247	1.42994	1.86194	1.03024	1.10209	0.421243	0.629315
K03932	1.33354	1.06126	1.50543	1.21401	0.905185	1.0554	1.12051	1.64428	1.25906	1.00495	1.18749	0.88739	1.38398	1.17747	0.636117	1.23169	0.853629	1.61007	0.45404
K19510	1.07904	1.19633	0.929199	0.775812	1.08372	1.44044	1.25502	1.37044	1.08541	0.599828	1.21875	1.43927	0.905752	1.26341	2.11796	1.36186	1.40271	2.15492	0.992953
K02395	1.37273	1.5224	1.46771	1.1991	0.854108	0.998418	1.07752	1.50707	1.133	0.962144	1.0763	1.08381	1.098	1.26805	0.779147	1.39381	1.0153	1.32611	0.552517
K06331	1.27885	1.70917	1.57434	2.0965	1.84476	1.50736	0.714232	0.83909	1.5791	0.918651	1.47775	1.20506	1.28194	0.969748	1.86376	0.588506	1.5774	1.45056	1.54647
K00929	1.83549	1.71185	1.64185	1.27136	1.71474	1.12828	1.76297	1.84302	1.40426	1.16592	1.39559	1.16903	1.50806	0.891045	0.6099	0.744489	0.628887	0.866662	0.992933
K01679	1.80398	1.56684	1.45832	1.21073	1.53502	1.13099	1.76024	1.87328	1.38241	1.14563	1.39234	1.17396	1.40851	0.860422	0.586967	0.780575	0.736936	0.836335	0.941393
K00927	1.72329	1.56987	1.4911	1.13662	1.46782	1.12948	1.6729	1.7488	1.38333	1.06532	1.38487	1.1878	1.40625	0.860577	0.638433	0.784305	0.625725	0.930598	0.894407
K07154	1.55185	0.892144	1.30108	1.25184	1.28977	0.620773	1.56115	1.65417	1.32265	1.42089	0.845566	1.29245	1.81437	1.11762	1.09089	0.734918	0.791877	1.02391	0.721214
K19545	1.14716	0.994128	1.11048	1.20323	1.0652	0.68159	0.983121	1.04905	1.3183	1.25048	0.911124	1.31066	1.1298	1.41574	1.3394	1.0029	1.47372	0.487736	0.8633
K03427	1.40394	1.37509	1.59723	1.43221	1.52098	0.734984	1.14768	1.27009	1.14811	1.19458	0.950992	1.5572	1.52879	0.926929	1.40882	1.1447	0.543274	0.883941	0.386431
K07497	1.62896	1.04669	1.57779	1.44627	1.30621	0.581092	1.69141	1.60341	1.38006	1.5889	1.21837	1.27447	1.43111	0.856493	0.480406	1.24225	0.759148	0.5791	0.866349
K08303	1.07797	1.14239	0.994367	1.17752	0.925552	0.910272	1.04144	1.45068	1.33744	1.70472	1.23816	1.72003	1.20623	1.02865	1.19447	0.562013	1.96949	0.992743	0.875594
K01520	1.6963	0.999774	0.746039	1.69118	0.963655	1.647	2.21466	1.87847	1.87201	2.34151	2.4882	1.19921	0.666085	1.30762	0.993111	2.97794	1.4404	1.06027	0.95591
K07263	1.3306	0.344035	0.808576	1.59047	0.983632	0.568156	1.82625	1.69326	1.35569	2.37662	1.88727	1.3389	0.725958	0.71804	1.04136	2.60489	1.0714	1.1948	1.33454
K07052	1.05469	0.955027	0.863079	1.13907	0.727396	1.58476	0.997066	1.00519	1.37911	1.17074	1.24191	1.32521	1.37735	1.20661	0.974285	1.00355	1.30808	1.214	0.82066
K03524	1.44651	1.49518	1.49588	1.29937	1.18664	0.948126	1.30136	1.22603	1.40344	1.1372	1.25903	1.25631	1.57524	1.68872	0.743893	0.744408	0.67849	0.76995	0.689195
K06158	1.12844	1.09757	0.739776	0.965036	0.744634	1.53568	1.12384	1.12174	1.3592	1.08612	1.56084	1.07986	0.730294	1.41252	0.685553	1.30826	1.09282	1.612	0.777122
K03043	1.08175	1.60489	1.58749	1.15097	1.7968	0.898473	1.00843	1.10515	1.10194	0.708148	0.952726	0.947331	1.3725	1.7008	1.11488	0.66092	1.2971	1.28103	0.808903
K01874	1.55197	1.16925	1.35962	1.36099	1.38437	1.10302	1.43136	1.32002	1.36465	1.24957	0.950724	1.12541	1.38173	1.18344	0.805918	0.835898	0.893045	0.874376	0.97797
K02935	1.19462	0.337303	1.04353	1.16189	0.867638	1.2196	1.22781	1.27649	1.19396	1.06809	1.05602	0.63377	1.0006	0.515862	1.40407	0.920173	0.829102	1.03277	1.58051
K02876	1.41154	1.13739	1.46901	1.23777	1.39562	0.681322	1.52801	1.36283	1.13962	1.21907	0.973437	1.37347	1.34415	0.89284	1.39676	1.51469	0.772418	0.581549	0.700266
K00014	1.04453	1.79104	1.14645	0.785673	1.03555	1.181	0.827507	0.806017	1.09664	0.804733	1.20904	1.11689	0.828787	1.858	1.11122	1.06478	1.20566	1.0679	0.754151
K01012	1.47695	0.806558	0.912952	1.35449	1.07093	1.26045	1.63297	1.60389	1.46424	1.41037	1.3328	0.973828	1.04266	1.01039	0.920528	1.22918	0.771068	0.628803	1.56882
K01866	1.47886	1.12536	1.35332	1.36803	1.30657	0.883374	1.52508	1.34544	1.26701	1.30787	1.00074	0.931474	1.28479	1.04405	0.909442	0.969796	0.592868	0.768399	1.01326
K19997	0.888309	1.00759	0.546894	0.753467	1.22935	1.62867	1.06693	0.543036	1.21069	1.39505	1.68313	1.8589	0.66596	1.12339	1.15123	1.82701	0.835201	2.82855	2.22829
K19271	1.73924	1.05312	0.495322	2.03705	0.658248	1.2097	2.11771	1.85558	2.01716	2.90076	2.45447	1.68188	0.720091	1.40647	0.892914	3.20154	0.770703	0.731681	1.26005
K00763	1.63429	1.11061	1.3214	1.27665	1.54808	1.18243	1.64079	1.50302	1.33025	1.1572	1.1188	0.869184	1.25072	0.943614	0.785109	0.91746	0.605882	0.625844	1.35684
K00286	0.923337	0.598773	1.81828	0.927484	1.76079	1.05653	0.990076	0.926439	1.11682	1.40996	1.299	1.14694	2.19508	1.28865	2.4077	1.38449	2.59349	0.839128	2.6241
K17758	1.26	1.70436	1.61905	1.01759	1.39329	1.26042	0.936226	1.02757	1.33439	0.910166	1.27692	1.03183	1.14345	1.79481	0.879813	0.712438	0.98879	1.53312	0.865021
K00548	1.34158	2.11504	1.74662	1.34367	1.99049	1.44263	0.846798	0.850648	1.46314	0.760881	1.16805	1.47262	1.3466	2.0698	1.74929	0.995831	1.31382	0.798664	0.957785
K03534	1.55302	0.656113	0.820865	1.41284	0.900994	1.25698	1.77752	1.6499	1.64631	1.6161	1.63514	1.05453	1.13996	1.18773	0.684459	1.3043	0.619987	0.91096	1.39274
K00244	1.52305	2.77643	1.49243	1.45851	1.52505	1.44977	1.51586	1.05658	1.06817	1.29425	1.08688	1.16536	0.89093	1.31686	0.759354	0.826679	0.472834	0.610574	0.519042
K09013	1.16474	0.768207	1.10098	0.868363	1.09628	1.50765	1.17273	1.17376	1.275	0.819553	1.23286	0.662372	0.983507	1.13667	1.91705	0.887385	1.76538	1.0522	1.05355
K09888	1.61325	0.993981	1.09018	1.43238	1.13522	1.27964	1.71935	1.62029	1.54189	1.48566	1.32628	0.914115	1.17017	0.976094	0.885159	1.40656	0.815213	0.52621	1.4043
K01814	1.01238	1.55969	1.34166	1.27803	1.07452	1.25939	0.842694	0.786434	1.08951	0.855557	0.998348	1.07298	0.980813	1.63983	1.13019	1.01093	1.42458	1.31536	0.73715
K01421	1.3124	1.48893	1.42718	0.98093	1.41017	1.13724	1.02673	1.02315	1.28399	0.822907	1.11025	1.23464	1.36458	1.46846	0.73813	0.64955	0.98004	1.08695	0.261921
K00147	0.633423	1.28762	2.33502	0.600714	2.05298	1.08966	0.643883	0.511077	1.00122	1.26508	0.909272	0.959506	2.16009	1.67881	2.96506	1.96815	2.71211	1.29595	2.19094
K01685	1.30235	1.84398	2.25945	1.03194	1.5337	1.12696	0.852461	0.891021	1.28368	0.585939	0.989436	0.950103	1.6696	1.79792	1.81066	0.861746	1.33308	1.68758	1.03931
K07058	1.61418	0.998417	0.986703	1.44988	1.04276	1.59582	1.61994	1.59533	1.64309	1.4684	1.49381	0.96039	1.09084	1.03011	0.975704	1.16692	0.916043	0.904858	1.4927
K07089	1.54586	1.27958	1.59906	1.30216	1.27228	0.637614	1.49394	1.41102	1.14008	1.26053	0.842419	0.997728	1.47974	1.16051	0.858893	1.05647	0.725127	1.32793	0.770083
K19286	1.6073	0.741385	1.07322	1.38158	1.08122	1.03847	1.67042	1.63706	1.40761	1.35327	1.11562	0.840155	1.29001	0.668026	1.07427	0.845267	0.63928	0.448662	1.44169
K01673	1.2197	1.299	0.946988	1.12292	0.800133	1.49376	1.18069	1.17126	1.3757	1.09638	1.40098	0.968751	0.903791	1.56035	0.797076	1.20825	1.21115	1.54528	0.659523
K01447	1.31602	0.824198	0.742002	1.00222	0.957447	1.81068	1.51936	1.29025	1.43399	1.44209	1.69988	1.80215	1.094	0.868	0.705431	1.57575	0.693671	2.45099	2.00485
K21498	1.72502	0.980752	0.606801	1.92028	0.842282	0.61376	2.09822	2.06078	1.87689	2.95384	2.27091	1.79712	1.23716	1.44061	0.642234	2.53524	0.931174	1.37581	1.45134
K03303	1.71511	0.970979	1.24626	1.47521	1.2668	0.948838	1.83855	1.66045	1.41577	1.50112	1.22525	1.01965	1.32606	0.867261	0.747667	1.15305	0.452861	0.522593	1.1439
K06206	1.42245	0.989672	1.39598	1.16719	1.28313	0.696243	1.36375	1.44042	1.25604	1.08562	1.00436	1.30404	1.45705	1.08658	1.12381	0.504185	0.854421	0.537913	0.264661
K00091	1.30212	1.61382	1.08064	1.03572	1.05199	1.79534	1.00182	1.07156	1.41041	0.745293	1.47235	0.886376	0.907879	1.73641	0.781741	0.822751	1.21512	2.13199	0.927264
K04477	1.18354	1.09268	1.49719	1.36765	0.731237	0.542541	1.11508	1.27571	1.43504	1.34371	0.852115	1.5752	1.91218	1.25867	1.90557	0.630517	1.49968	0.821263	0.850981
K00957	1.01131	1.13754	0.58949	1.43934	0.58156	1.56102	1.36526	0.886547	1.58841	2.40642	2.45329	1.99621	0.745161	1.37761	1.1036	2.6862	0.82487	0.963274	2.30601
K00860	1.66409	1.07251	0.932183	1.51362	0.913089	1.72722	1.74114	1.63816	1.76061	1.60102	1.74704	0.950063	0.978105	1.23853	0.928627	1.46028	0.947325	1.16434	1.47888
K01962	1.62431	1.72951	1.62823	1.19398	1.57151	1.10876	1.33744	1.38723	1.35282	0.936652	1.13058	1.23233	1.54956	1.33679	0.672511	0.70995	0.768925	0.949765	0.74471
K00940	1.56282	0.902653	0.756479	1.50139	0.858208	1.37173	1.80519	1.63988	1.69919	1.79846	1.78558	1.13337	0.916557	1.26408	0.846031	1.64106	0.780494	1.1169	1.30249
K06904	1.04648	1.32262	0.984568	1.03382	0.871022	1.75057	0.824303	0.80836	1.33831	0.748358	1.23978	1.18564	1.39128	1.8473	0.82912	1.04807	1.27268	2.41945	1.01051
K09789	1.52928	1.00617	0.958996	1.39836	0.938947	1.58145	1.5912	1.45779	1.60387	1.40467	1.49272	0.713325	0.961153	1.18646	1.02217	1.28396	0.928123	0.89899	1.60431
K13963	1.76696	0.855638	0.956402	1.51208	1.04786	1.3386	1.92436	1.85766	1.70341	1.6469	1.56503	1.07578	1.21484	0.963731	0.79364	1.34597	0.932387	0.759692	1.40056
K19055	1.08486	1.52534	1.85378	1.18599	0.8219	1.37409	0.624408	0.863003	1.09751	0.658296	0.864734	1.01597	1.42579	1.19918	1.17235	1.04106	1.49474	1.83822	0.880498
K12942	1.63874	1.01511	0.951696	1.47249	0.897371	1.67694	1.67313	1.63922	1.6976	1.48932	1.65735	0.853515	0.999704	1.1202	0.956489	1.35365	0.911466	1.11466	1.52771
K06923	1.53802	1.4398	1.44581	1.02879	1.42774	1.06029	1.39962	1.39866	1.20012	0.948019	1.05687	1.23051	1.37323	1.05083	0.542986	0.746579	0.566913	0.969925	0.667112
K01512	1.596	1.38045	1.33178	1.05344	1.3602	1.2051	1.54092	1.53992	1.33785	0.94127	1.34488	1.21052	1.36964	1.26716	0.58862	0.910049	0.680239	0.884599	0.630551
K07741	1.35021	1.77181	1.24035	2.16628	1.87435	0.563084	1.09262	1.51909	1.1269	2.58184	1.21624	1.20163	1.23074	0.80549	0.658112	1.08246	0.813017	0.766389	0.660271
K06015	1.2369	1.38846	0.945597	1.19199	1.13255	1.80025	0.883846	1.06386	1.29124	0.700127	1.43724	1.17758	0.835366	1.72555	0.645166	1.12868	1.51556	1.8491	0.868382
K20885	1.30009	1.31	1.23889	1.83419	0.898047	0.684152	1.09875	1.21951	1.12483	1.66527	1.39196	1.53957	0.897813	1.01058	0.359621	1.21236	0.925027	0.513424	1.25453
K06317	0.835461	1.11932	1.57053	1.28626	1.2852	1.59078	0.619349	0.559334	1.32371	0.805643	0.844775	1.06969	1.34662	1.62804	1.9582	0.694596	1.56346	1.74426	1.20868
K10778	1.17454	1.09586	1.29799	1.31616	0.807101	0.532733	1.09806	1.2269	1.49815	1.36447	1.18776	1.97279	1.73995	1.4148	1.23683	0.651598	0.890936	0.876678	0.734588
K07339	0.874502	1.06355	0.770023	1.76411	0.791755	1.28072	0.799833	0.76497	1.65689	1.28562	1.43489	1.64941	1.88672	2.34028	0.850473	1.25832	1.34369	2.38344	1.20574
K17073	1.31746	1.47332	1.39189	0.920461	0.917872	1.73588	1.09158	1.23842	1.47471	1.11062	1.41331	0.886812	1.42647	1.65544	0.948778	0.908852	1.33873	1.82553	0.862002
K00662	1.34646	1.52522	1.4062	0.936619	1.2409	1.17578	1.1633	1.20898	1.22561	0.762996	1.02971	1.17216	1.45494	1.12256	0.984498	1.03935	0.926231	0.949839	0.475838
K01646	1.18702	1.98836	1.59514	0.975947	1.16419	1.81688	0.728048	0.925011	1.22256	0.600523	1.1803	0.952892	1.22606	1.18959	0.873945	1.01188	1.47795	1.53159	1.73961
K09703	1.30115	1.8897	1.04316	1.48792	1.55395	2.27659	0.820584	0.986535	1.37377	0.729336	1.5587	2.07872	0.745913	1.96654	0.69695	1.38646	1.03581	1.58028	0.63762
K18345	0.827968	0.884381	0.88042	1.39923	1.3152	1.26557	0.949292	0.971605	1.47882	1.54016	1.26679	1.15346	1.7537	1.6416	1.79501	1.63865	1.06188	1.41267	0.720227
K17076	1.19953	1.80576	1.56447	1.04143	0.916803	1.52246	0.840959	0.975687	1.45218	1.44261	1.22884	0.78237	1.5342	1.833	1.41024	0.984477	1.55986	1.77346	0.961711
K16248	1.22314	1.53651	1.22727	1.67949	1.11626	1.19082	0.869729	0.820606	1.39019	1.07249	1.13043	0.817759	1.28675	2.15948	0.758404	0.842256	1.28835	0.666168	1.15634
K21578	1.29015	1.92558	1.04455	1.54385	1.56599	2.3733	0.769067	0.907558	1.37608	0.77979	1.57663	2.01391	0.7459	2.01898	0.666181	1.43583	1.10799	1.59606	0.682543
K11184	1.15044	1.54885	2.08445	2.37184	1.57552	0.997334	0.559796	0.793961	1.76117	1.84517	0.870678	1.52794	1.84318	2.15505	3.08059	1.32494	1.44375	0.862224	0.733288
K10670	1.34649	1.90125	1.19458	1.49472	1.3064	2.1204	0.861233	0.948528	1.5011	0.841227	1.61845	1.56751	0.917655	2.04129	0.731459	1.14258	1.13865	1.87169	0.773781
K18330	1.23653	1.71323	1.02581	1.06493	1.37776	1.79411	0.909733	1.04859	1.16305	0.606965	1.29496	1.09349	0.737518	1.68218	0.570341	0.861889	1.18053	1.73797	0.51847
K00065	1.01584	1.95204	1.60757	0.852262	1.74841	1.04543	0.701722	0.807576	1.12162	0.775792	1.03442	1.17448	1.10883	1.09584	1.28004	0.703324	1.26949	0.928166	1.02277
K00198	0.830773	1.09087	1.21482	0.708291	1.45777	1.36392	0.788598	0.74962	1.11244	0.604318	1.01404	1.68704	1.2411	1.5495	1.14282	1.19243	1.39954	1.78443	0.509083
K17074	1.17188	1.35209	1.2381	0.937416	0.82659	1.38434	0.858729	1.2234	1.35026	1.3591	1.20498	0.618795	1.32581	1.64737	1.36217	0.828941	1.38328	1.52072	0.859755
K06895	1.11304	1.38792	1.10529	0.899861	1.04924	1.55598	0.902515	0.907513	1.16877	0.589855	1.17844	1.05673	0.84595	1.64566	1.47218	0.831764	1.26765	1.64775	1.02829
K21467	1.2347	1.11769	1.16365	1.18529	1.17595	0.504457	1.22093	1.34205	1.11012	1.19941	1.0677	0.698972	1.1223	1.16516	0.559138	0.658268	0.943259	0.672751	1.25835
K00197	0.821667	1.16146	1.05853	0.691308	1.39345	1.34589	0.769001	0.787927	1.0721	0.56635	1.00548	1.62856	1.17499	1.49217	1.27005	1.31226	1.1666	1.78204	0.518716
K05967	1.11768	1.59822	1.34805	1.00826	1.68206	1.16904	0.928238	0.809806	1.60225	0.930407	1.11794	2.11485	1.55509	1.71789	1.94219	0.738837	1.60815	0.976575	0.739842
K21399	1.40338	2.31962	1.48976	1.66859	1.74397	2.75246	0.739843	0.909743	1.5317	0.960108	1.79637	2.23355	0.829769	2.23009	0.57716	1.55342	1.12865	1.60239	0.689637
K15584	1.07671	1.4186	1.73717	1.26748	0.874385	2.17462	0.704071	0.724849	1.6697	0.773995	1.56474	1.9818	1.61133	1.98995	0.727773	0.971095	2.41764	1.9555	1.15379
K06016	1.05587	1.91845	1.63115	1.38951	2.04834	0.351964	0.559431	0.763106	1.17443	1.33595	0.396334	1.66564	1.71849	1.66546	1.30297	1.33515	1.31334	0.837259	0.741206
K07650	1.32522	2.09807	1.18674	1.57716	1.70663	2.40163	0.737168	0.904845	1.40917	0.767603	1.58019	2.18322	0.799951	2.13504	0.646818	1.57233	1.08709	1.59275	0.669455
K01426	1.33323	1.39355	1.02677	1.30039	0.92967	1.73815	1.10244	1.23717	1.41254	0.935735	1.79623	1.52395	0.94884	1.58989	0.631142	0.832282	1.35528	1.68496	0.494073
K17899	1.3945	2.29281	1.35313	1.61061	1.76065	2.69339	0.748708	0.930107	1.47973	0.852926	1.7199	2.19316	0.822512	2.1776	0.572346	1.51281	1.02839	1.65215	0.654503
K21577	1.29856	1.68681	1.11816	1.28412	1.13772	1.83545	0.902272	0.989745	1.44374	0.756096	1.51617	1.27551	0.960476	1.90232	0.817095	1.0755	1.16998	1.92484	0.825117
K21749	2.01977	1.14126	0.290014	2.85054	0.708557	1.0446	2.5383	2.38962	2.37679	3.47824	3.20549	2.19786	0.729601	1.33254	0.389635	3.33701	1.54475	0.226861	0.818015
K20976	1.19037	1.85804	2.30332	1.77695	2.47278	0.516523	0.498587	1.0423	1.32978	1.42218	0.699517	0.607635	2.14922	1.92813	2.81513	1.36923	1.2379	0.575747	0.607218
K06221	1.62387	1.42607	0.922267	1.62287	0.711266	0.700779	1.98286	1.87896	1.9191	2.26156	2.18099	1.82766	1.54284	1.20448	0.480348	1.76233	0.964684	1.05851	0.744477
K02241	1.25431	1.22086	1.57826	1.60636	1.06637	0.646721	0.869373	1.09619	1.2499	1.14377	0.649707	1.21744	2.01846	1.5175	1.28378	0.883532	0.713004	0.459933	1.50073
K15669	0.786728	1.0693	1.14242	1.4556	1.68555	0.417847	0.796555	1.04722	1.02072	1.06069	0.865603	1.77515	1.46524	1.48934	1.0813	0.644183	1.33533	0.512636	1.0586
K09131	1.46087	1.31761	1.43901	1.48741	1.19459	0.664208	1.22473	1.41324	1.30749	1.8685	1.19595	1.24564	1.39236	1.26661	0.388624	0.888608	0.710823	0.444605	0.410404
K18348	1.10304	1.31931	1.68285	1.84386	1.21776	0.328902	0.610456	0.738575	1.32633	1.23228	0.582888	0.746952	1.97314	1.80202	1.29191	1.1066	1.75281	0.77336	1.66741
K13678	1.18383	1.19093	1.70669	1.66734	1.13508	0.636902	0.79831	0.975336	1.15962	1.01458	0.535637	0.603526	2.2056	1.46164	1.30184	1.18753	1.62951	0.344578	1.49241
K01854	1.29814	1.05254	1.04833	1.44088	0.772702	0.789997	1.24735	1.25815	1.30194	1.44895	1.04825	1.16454	1.18095	0.997917	1.3268	0.699751	0.809331	0.343129	0.836704
K01992	1.45622	0.989188	0.963673	1.32012	1.02391	1.33982	1.46809	1.33377	1.39644	1.26848	1.25967	0.628729	0.961776	1.12635	0.943487	1.13839	0.869789	0.597098	1.55551
K07240	1.52848	1.04492	0.626452	1.60289	0.839207	1.26756	1.53198	1.61699	1.42781	1.73654	1.62753	1.16084	0.870342	0.507445	0.593939	1.2058	0.536287	0.365368	1.21995
K03111	1.42752	1.32344	0.951463	0.916695	1.13855	1.92782	1.30332	1.37102	1.46477	0.954604	1.54055	0.986466	0.876229	1.30681	0.882813	1.03268	1.2509	1.67197	0.725053
K03773	1.3579	0.726388	1.58812	1.24698	1.4483	0.240473	1.27211	1.52878	1.42436	1.66531	0.776277	1.8685	2.10632	1.1898	1.01238	0.338382	0.746794	0.720319	0.29346
K19157	1.30207	0.782466	0.573682	1.3056	0.633309	1.54991	1.41306	1.38015	1.44886	1.56096	1.55419	0.7486	1.04508	0.988764	0.915776	1.78819	0.871372	1.46347	1.42348
K02470	1.65529	1.05841	1.30997	1.28335	1.32899	0.902113	1.68084	1.6286	1.25697	1.1664	1.11478	1.10524	1.37198	0.653553	0.607202	0.720141	0.365398	0.612837	0.838286
K07493	1.1264	1.18618	1.73582	1.526	1.12879	0.712099	0.771728	0.931603	1.07826	0.899219	0.492936	0.574264	2.25894	1.42798	1.41219	1.38466	1.77824	0.412951	1.44777
K07568	1.32294	1.43824	1.19414	1.41337	0.893498	0.869229	1.36277	1.2151	1.3341	1.37974	1.27578	1.18666	1.02432	1.49254	0.921581	0.990097	0.834615	0.58952	0.682985
K07496	1.51495	1.40991	1.02063	1.02114	1.54166	0.954299	1.53352	1.69185	1.16554	1.08193	1.19264	1.26771	1.03776	0.726293	0.731426	0.877873	0.464653	0.647293	0.773088
K01443	1.6627	0.844532	0.762932	1.33642	0.931495	1.49777	1.81656	1.81392	1.70451	1.55685	1.72603	1.09266	1.16814	0.915239	0.759307	1.36842	0.612569	0.890995	1.33032
K01537	1.08631	0.489361	0.94887	0.927424	1.08887	0.699175	1.18305	1.21768	1.01647	1.47565	1.06421	1.0651	1.16877	0.818656	1.06724	1.18749	0.50204	0.635375	2.11267
K06941	1.26497	1.2839	1.68269	1.66915	1.52694	0.723832	1.05784	0.911351	1.29912	1.42982	1.18826	1.18068	1.50874	1.39687	0.798507	0.676756	0.832002	0.872759	0.446464
K01572	1.55043	0.595332	1.11842	1.44117	0.875869	0.708834	1.7929	1.67383	1.51132	1.47395	1.06165	1.27049	1.5772	0.933916	1.48252	0.884443	0.8548	0.413791	1.35874
K15532	1.43865	0.931699	0.869463	1.07555	0.822642	1.58068	1.46343	1.47564	1.52165	1.13762	1.51356	0.810006	1.06185	0.846443	0.771204	1.10085	0.914362	1.16832	1.32668
K01652	1.16834	1.67914	1.34538	0.824987	1.28733	1.37561	0.857246	0.796943	1.13563	0.617884	1.03826	1.25882	1.07079	1.62172	0.556153	0.844661	1.11622	1.06917	0.53202
K01784	1.44417	0.995026	1.30562	1.17249	1.3044	0.839748	1.49253	1.38143	1.0793	1.15084	1.02305	1.03052	1.42726	0.782451	1.04391	0.927558	0.800133	0.752254	0.694581
K02890	1.06018	1.07866	1.18838	1.15688	1.05155	0.563895	1.17656	1.0521	0.928027	1.16644	0.910855	1.13005	1.05478	0.961029	1.09912	1.06243	0.506084	0.740146	0.566188
K07481	1.21123	1.08028	1.53977	1.47987	1.16014	0.546999	0.947949	1.08257	0.992465	1.03339	0.551928	0.738819	1.74768	1.03714	1.20639	1.17726	0.88435	0.39389	1.12622
K01424	1.31634	1.12038	0.706525	1.0296	0.768833	1.73064	1.28423	1.29386	1.3813	1.0063	1.53846	0.913807	0.650193	0.898253	0.836474	1.10019	0.954689	1.25642	1.03727
K00525	1.22081	1.23564	1.44107	1.05189	1.53307	0.786991	0.958783	1.04679	1.07658	0.85479	0.617246	0.811872	1.35065	1.33319	1.02215	0.49366	0.864933	1.15058	1.06873
K01358	1.35179	0.687885	0.915521	1.10153	0.795139	1.41782	1.37143	1.39198	1.34618	1.04307	1.22879	0.884748	0.978593	0.737789	1.16297	0.925891	1.02148	1.01581	1.80938
K07271	1.12427	0.88918	1.04212	1.19777	0.698836	1.60717	1.22123	1.16482	1.29344	0.925802	1.39938	0.809909	0.877609	0.870422	1.68204	1.57095	0.899511	1.17062	1.51929
K05515	1.05409	1.51276	1.34021	0.893441	1.01971	1.1064	0.785795	0.761755	1.18887	0.807035	0.965561	1.23297	1.1872	1.84333	1.28346	0.734052	1.28998	1.03349	0.658407
K03929	1.51513	0.535883	0.745387	1.33514	0.80531	1.02681	1.75523	1.71419	1.43276	1.51995	1.37847	1.24225	1.00844	0.480023	0.734271	1.06655	0.520896	0.594005	1.34452
K10947	1.62769	0.886605	1.17736	1.32911	1.18905	0.848267	1.75018	1.65846	1.31972	1.35278	1.03961	0.94324	1.31771	0.680533	0.746356	1.24615	0.458646	0.442295	1.2012
K01938	1.11938	2.45753	2.70705	1.65246	2.2638	0.333216	0.256707	0.896595	0.866238	1.05877	0.302021	0.57174	2.01489	1.28901	2.37858	2.73346	1.39996	1.34619	0.503037
K01218	1.35077	1.32907	1.28155	1.33678	0.981423	0.956023	1.14347	1.33923	1.20124	1.12103	0.942431	0.96612	1.23435	1.38396	1.20339	0.649011	1.42746	0.98833	0.805486
K01711	1.2448	0.960176	0.785083	1.05061	0.814345	1.77888	1.14958	1.10927	1.39299	0.987668	1.32841	0.63488	0.783567	1.07591	0.85281	1.09429	1.16602	1.27378	1.30173
K18682	1.33554	1.25222	1.48891	1.34456	1.22351	0.709272	1.19218	1.08837	1.07948	1.06494	0.948933	0.996651	1.2617	1.08713	1.32402	0.451148	0.679966	0.568775	0.45078
K03152	1.22641	1.50231	0.956534	0.951321	0.957037	1.63041	1.34138	1.01472	1.34701	0.941321	1.58363	0.962829	0.765643	1.80227	1.20916	1.92389	1.21939	1.70776	0.45927
K03218	1.71903	1.02601	1.34107	1.59136	1.23542	0.906524	1.75769	1.65069	1.42114	1.53374	1.15269	0.967032	1.37188	0.897032	0.820769	0.891849	0.467332	0.517111	1.24515
K12257	1.15674	1.73847	1.57544	0.984611	1.31888	1.49389	0.833393	0.800008	1.3358	0.686637	1.18586	0.961716	1.0972	1.88306	1.49877	0.73603	2.00381	1.80363	0.786371
K02838	1.57314	0.864414	1.15897	1.48621	1.13622	0.690087	1.74408	1.58484	1.3841	1.68106	1.16933	1.30157	1.29052	0.784499	0.667261	1.11128	0.471137	0.615158	0.999014
K03547	1.60623	0.988854	0.783497	1.49461	1.10679	1.32776	1.74788	1.65091	1.56329	1.58062	1.75773	1.19336	0.908231	0.934706	0.674061	1.5518	0.514511	0.429031	1.2054
K03116	1.40212	0.726342	0.819585	1.21	0.931248	0.963727	1.52028	1.54321	1.18642	1.18477	1.07806	1.07158	1.00672	0.577516	0.961757	1.15772	0.767778	1.5341	1.44667
K01923	1.40896	0.80644	1.15531	1.28667	1.08616	0.821921	1.55368	1.40017	1.1741	1.2855	0.929345	0.83118	1.20153	0.848853	1.19725	0.951673	0.524908	1.00886	1.19856
K01754	0.684734	0.764846	1.08969	0.954271	0.641247	0.966209	1.09317	0.65564	1.16573	2.04506	2.05453	1.36836	1.11664	1.17173	1.53896	2.6532	1.2633	0.465422	2.12933
K00882	1.46118	1.38271	1.3013	0.947768	1.33213	1.02359	1.35988	1.41094	1.18118	0.86313	1.17783	1.22237	1.25381	1.00269	0.48693	0.834884	0.609343	0.916735	0.482652
K00798	1.6271	0.952557	0.821137	1.41461	0.878906	1.62651	1.75967	1.65631	1.70941	1.5654	1.69957	1.09983	0.971463	1.13938	0.922331	1.40262	0.849756	0.897421	1.45903
K00180	1.48389	0.77044	1.01318	1.51159	0.874743	0.871539	1.58602	1.51366	1.34331	1.50577	1.06116	1.01243	1.15442	0.788546	1.36029	0.826895	0.703036	0.253667	1.23046
K06223	1.12363	0.286522	0.59436	1.71651	0.646542	0.444305	1.59121	1.75462	1.31201	2.57106	2.13653	1.68851	0.203559	0.745343	1.0433	2.52213	1.41458	0.877798	2.10108
K00432	1.57486	1.0006	1.50193	1.59094	1.31046	0.866971	1.48155	1.39571	1.24077	1.33574	0.85164	0.844641	1.3752	0.794854	1.18249	0.606614	0.58777	0.854598	1.15179
K07405	1.61707	0.828167	0.988057	1.40393	1.22891	1.10933	1.71691	1.59115	1.40608	1.44589	1.28609	0.805129	1.0965	0.844626	0.754044	1.14031	0.408751	0.456581	1.33058
K18138	1.43548	1.00832	0.93469	1.32191	0.872854	1.53686	1.41518	1.34041	1.47494	1.29229	1.3378	0.6675	0.892926	1.0548	0.974989	1.07675	0.952044	0.814513	1.56702
K00390	1.11487	0.718876	0.897798	0.932732	0.699366	1.13871	1.37565	1.25361	1.16906	1.71735	1.4774	0.959928	1.15102	0.685737	1.67355	1.97175	1.30594	0.764842	2.3327
K02619	1.22901	0.720286	0.741078	1.25828	0.67283	1.2707	1.28202	1.31158	1.29862	1.23326	1.11706	0.516049	1.18734	0.953634	0.96034	1.39347	0.843163	1.55637	1.76045
K01195	1.02246	0.678011	0.653252	1.11872	0.740945	1.34284	1.03909	1.02881	1.25127	1.23597	1.32759	1.08869	0.693029	0.836262	0.93688	1.17683	1.27727	0.979515	1.28959
K21470	1.74099	0.844647	1.1867	1.63039	1.12724	0.991813	1.79135	1.77457	1.47345	1.5784	1.21648	1.08422	1.367	0.654781	0.883874	0.849176	0.487677	0.569747	1.27459
K03885	1.54894	0.988796	1.55708	1.36189	1.26956	0.682444	1.44526	1.4629	1.2841	1.17887	0.767856	1.15507	1.70396	0.719042	1.32931	0.688319	0.935345	0.888857	1.0502
K01709	0.725172	0.719088	1.1343	1.04987	1.10568	0.780115	1.43467	0.751752	0.953042	2.08062	2.06641	0.885773	0.660184	1.23931	2.03786	3.36117	1.50474	1.22019	2.42184
K21029	1.54796	0.933596	0.909611	1.49985	0.830877	1.54383	1.56039	1.53126	1.57802	1.46092	1.4877	0.791118	0.950554	1.02574	1.05957	1.22801	0.88378	0.772469	1.54123
K21579	1.249	1.79053	0.979812	1.4484	1.48291	2.19832	0.760656	0.902421	1.32608	0.708028	1.51759	1.90631	0.743291	1.99946	0.675051	1.42414	1.19124	1.59269	0.680466
K03294	1.68988	0.778211	0.876386	1.75102	0.813582	1.06203	1.84628	1.86622	1.57318	1.81974	1.54288	1.15149	1.08405	0.806494	0.869973	1.22171	0.541387	0.634343	1.25646
K07105	1.31416	1.1702	1.10223	0.842685	1.16625	1.10542	1.29294	1.27684	1.08055	0.898621	1.13829	1.08098	1.14696	0.939334	0.995697	1.19359	0.730892	0.828488	0.552781
K06042	1.17273	1.13561	1.55853	1.05525	1.57868	0.741938	1.06664	1.12044	1.06731	0.564758	0.855158	1.5131	1.47305	1.42962	0.60391	0.721859	1.17228	0.623044	0.861
K06393	1.64998	1.21391	1.41272	1.23086	1.4102	0.925872	1.64577	1.66209	1.24663	1.07521	1.08916	1.21807	1.39089	0.961915	0.658909	0.994214	0.521542	0.612081	0.629628
K09474	1.19014	0.511178	0.458486	1.27976	0.636268	1.27221	1.22814	1.41308	1.49217	1.45202	1.42381	1.55804	0.961638	0.457892	0.821905	0.966897	1.11522	1.00292	1.06614
K16264	1.34161	0.912819	0.811841	1.23515	1.15678	1.1204	1.54899	1.24902	1.38646	1.41659	1.38155	0.622943	0.785698	1.33037	0.877386	1.39356	0.714387	0.476477	1.45146
K08159	1.04647	1.13819	0.978059	1.00508	0.758668	0.820039	1.1535	1.00444	1.04022	1.19906	1.11289	1.44321	0.744107	1.19613	0.750943	1.06085	0.860625	0.564551	1.47007
K01226	1.50105	1.28294	1.13541	0.984618	1.1012	1.06942	1.57388	1.5136	1.31641	0.944483	1.36757	1.37073	1.12324	1.08281	0.9495	0.88664	0.562792	0.84233	0.392369
K05822	1.33513	1.81228	1.22824	1.24217	1.27843	1.80959	0.930977	1.02267	1.38705	0.850257	1.46718	0.943471	0.960822	1.6796	0.578495	0.81157	1.1242	2.07951	0.748342
K18344	0.785089	0.912864	0.824796	1.40629	1.18344	1.20122	0.903687	0.95221	1.48178	1.67155	1.19358	1.1782	1.49888	1.66519	1.74075	1.3386	0.954489	1.3942	0.784507
K03390	1.21746	1.28462	1.45654	1.23578	0.763214	0.868311	0.939108	1.22058	1.23334	1.0461	1.08493	1.08906	1.46261	1.15366	0.915566	0.697354	0.759665	1.54494	0.474641
K22130	1.40683	1.24251	1.26077	1.45971	1.15498	0.869605	1.48369	1.26391	1.32224	1.43098	1.20621	0.976856	1.05211	1.38843	0.849591	0.990214	0.701636	0.667292	0.9145
K03389	1.26158	1.30131	1.54768	1.23879	0.748237	0.877752	0.969953	1.28126	1.2947	1.14964	1.11627	1.11718	1.58443	1.19548	0.844492	0.738031	0.727184	1.52612	0.431752
K03388	1.2739	1.32705	1.54056	1.19401	0.773436	0.918748	0.989184	1.29197	1.3427	1.12231	1.1385	1.16566	1.62572	1.23872	0.869779	0.684866	0.829218	1.58549	0.457513
K04072	1.2752	1.16937	1.55241	1.64457	1.36013	0.38445	1.00212	1.10248	1.12042	1.32461	0.692406	0.757181	1.5623	1.13094	0.883258	0.333779	0.741944	0.890383	1.12488
K03667	1.12101	1.51001	1.14541	1.38485	1.29647	2.01202	0.799088	0.812687	1.41293	0.970304	1.47325	1.61486	0.740934	1.58222	0.834837	0.856084	1.73016	1.74537	0.533618
K02019	1.05942	1.18556	0.925699	0.810181	1.17466	1.65065	0.95135	1.0348	1.22593	0.636368	1.26798	1.32763	0.857691	1.31364	0.86014	1.16	1.40092	1.88554	0.881106
K02048	1.16079	1.60781	1.09244	0.947126	1.34626	1.16837	0.871169	0.82764	1.12187	1.05365	1.26812	1.04504	0.9504	1.45043	1.03616	1.30503	0.860973	0.805412	0.501301
K12941	0.889369	1.49037	1.16212	0.842656	0.830465	1.14301	0.930809	0.832296	1.0066	1.17857	0.936359	1.09635	0.881277	1.07549	1.50467	1.22922	1.62295	1.31646	2.09119
K02116	0.724574	1.59806	1.29461	1.15517	1.21032	0.941972	0.328624	0.247017	1.37998	1.03195	0.995553	1.10151	1.32625	1.50543	1.76817	0.738905	1.01557	0.677152	1.58037
K04087	0.802067	1.15673	1.82801	1.29877	2.07945	1.02794	0.644747	0.84998	1.22855	1.41274	0.521662	1.66739	1.89896	1.61652	1.75317	0.797728	1.16716	0.851793	0.222502
K02510	1.45586	1.79734	1.02167	0.907593	1.24225	1.13176	1.50119	1.51098	1.16483	1.15194	1.40559	1.13655	0.871673	0.65782	0.594114	0.969663	1.17777	0.640831	0.565995
K04076	1.26571	1.57859	0.963576	1.19931	1.16335	1.85061	0.928839	1.03878	1.42844	0.904713	1.48422	1.37673	0.822938	1.92411	0.871182	0.982882	1.2236	1.88071	0.762603
K00194	0.874942	1.19306	1.17781	0.695606	1.51969	1.34846	0.782941	0.802711	1.14876	0.567172	1.05056	1.99179	1.23922	1.69134	0.963923	1.44549	1.30415	1.85405	0.535637
K16906	1.25802	1.05242	1.15595	1.11286	0.936443	0.892215	1.20546	1.26647	1.12511	0.928588	0.900488	1.03365	1.07296	1.09797	1.37232	0.699661	1.13292	0.601389	0.725129
K13668	0.809387	1.34197	1.04886	1.3326	1.04734	1.24189	0.558822	0.645982	1.03791	1.50179	1.1378	1.46233	0.893971	1.51393	0.596634	0.77219	2.20215	1.72721	0.822961
K13889	0.919296	2.09419	1.14183	1.20534	1.13084	1.22163	0.703029	0.725486	1.22166	1.30907	1.10991	1.01684	0.835921	1.31877	0.977671	0.767505	2.09883	1.47726	0.57624
K00786	1.20425	1.39206	2.03851	1.35682	2.46616	0.581019	0.691819	1.241	1.4286	1.72277	0.82007	0.926834	2.09561	2.23084	2.07429	1.35001	0.868278	0.685887	0.552403
K02662	1.19725	1.8107	1.913	1.8974	1.20576	0.796365	0.587524	0.688816	1.31707	1.07364	0.699102	0.680548	1.76363	1.82377	1.42408	0.991809	1.07801	0.72917	1.70455
K03560	1.27444	1.63313	1.44663	1.40349	1.57974	0.586564	0.909672	1.01438	1.28378	1.57176	1.06211	1.13799	1.67178	1.72294	0.88501	0.881856	0.875064	0.542494	0.653249
K11249	1.47304	0.378994	1.35599	1.73773	1.09118	0.348576	1.5831	2.04043	1.29295	1.67529	1.07954	1.11859	2.06333	0.454306	1.26947	0.923638	0.523517	0.227837	0.316569
K18856	0.823669	1.5042	1.41508	1.8744	0.793012	0.802302	0.364179	0.444474	1.20549	1.20034	0.989411	1.2064	1.53838	1.57738	1.00655	1.34769	1.28084	0.979059	1.1215
K06971	1.14847	1.13516	0.701102	1.66879	0.647827	2.11738	0.897712	1.25344	1.48901	0.924742	1.44981	1.80878	1.04455	1.35603	0.764097	0.649524	1.66573	2.01379	0.775998
K05566	1.08642	1.42051	0.950158	1.03133	2.07937	1.56923	0.999312	1.13181	1.19805	0.758479	1.20894	0.872814	0.865347	0.960007	1.49689	1.36978	0.981205	1.7463	1.22
K03817	1.25053	1.24733	0.980761	0.862792	1.15554	1.42562	1.24029	1.36699	1.18957	0.639932	1.26051	0.795972	0.945254	1.36646	0.919505	1.23056	1.20503	1.94832	0.541391
K19423	1.23679	1.29049	1.90297	1.6422	1.52811	0.52954	0.757209	0.995805	1.38142	1.10232	0.53196	0.784065	2.46755	1.8196	1.41777	0.99015	2.00953	0.454775	1.69365
K03562	1.28114	1.50346	1.3073	1.46286	1.39685	0.714664	0.91686	1.0432	1.27438	1.61044	1.06761	1.12962	1.41375	1.60466	0.923052	0.883662	0.735734	0.589088	0.736655
K00261	1.29515	1.03148	0.925486	1.08034	0.787998	1.41698	1.40651	1.29411	1.276	0.791355	1.59188	0.702043	0.879617	1.14038	0.560674	1.0792	1.01743	1.64204	0.856926
K20461	1.49402	0.719859	0.764115	1.55059	0.762266	1.19509	1.63161	1.5089	1.45751	1.59156	1.37853	1.0945	0.935939	0.760651	0.882413	1.30727	0.58804	0.354822	1.37912
K01926	1.68252	0.837576	1.19365	1.49941	1.13372	0.88749	1.78732	1.7256	1.41698	1.47226	1.13329	0.975966	1.36549	0.702248	0.912478	0.99499	0.456248	0.38134	1.30108
K03585	1.21345	0.849477	0.668646	1.19121	0.742442	1.4923	1.30429	1.15131	1.38816	1.31198	1.48667	0.595029	0.638891	1.11155	0.751327	1.37497	0.779269	0.931681	1.41394
K06131	1.18501	1.74324	1.47257	0.934021	1.33832	1.30082	0.861529	0.795939	1.1445	0.647466	0.987288	1.19113	1.1083	1.80375	0.665173	0.860503	1.17367	1.10076	0.900122
K02078	1.33732	0.771517	0.997555	0.917822	0.72823	1.45283	1.47268	1.56538	1.33261	1.0334	1.46089	1.01381	0.799987	0.693183	0.892231	1.25185	1.15116	1.06121	0.964379
K07107	1.2642	0.743995	0.850676	1.32008	0.740465	1.28441	1.46138	1.57932	1.47531	1.60082	1.62706	1.19041	0.821253	0.796491	0.718455	1.28548	0.946465	1.15082	0.998005
K07713	1.38053	1.25938	1.2509	1.97612	0.902659	0.62077	1.22969	1.18313	1.51616	1.94242	1.71537	0.986316	0.974065	1.39619	0.410251	1.27694	0.722803	0.766973	0.572195
K21573	1.4091	0.499634	0.86844	1.26619	1.02378	0.668607	1.58509	1.50925	1.12532	1.35598	1.00142	0.761687	1.08074	0.368171	0.734522	1.15249	0.380063	0.526104	1.15745
K03630	0.884092	0.266157	0.325404	1.10816	0.7445	0.556552	1.23722	1.38372	1.41472	2.33254	1.30149	2.14337	1.15648	1.47087	0.761139	0.762571	1.13682	0.629987	1.82031
K00640	1.04449	0.546755	0.980647	1.03149	1.04674	0.811084	1.45992	1.31682	1.03405	1.54408	1.34086	0.450421	0.798132	0.418595	1.10393	1.73225	0.868523	0.310165	1.23132
K01940	1.40426	1.5218	1.30588	0.964813	1.18984	0.906258	1.36215	1.32971	1.13942	0.831319	1.24022	1.19358	1.11016	1.22316	0.498199	0.713345	0.550589	0.848856	0.348829
K03292	0.824252	1.02021	1.07298	1.59158	0.74028	0.880287	0.495783	0.807937	1.355	1.38705	0.949532	1.15446	1.18748	1.32702	2.08601	0.762627	1.11828	1.22694	0.691861
K00639	1.28755	0.561647	0.532649	1.66379	0.770013	0.742807	1.60544	1.6988	1.50437	2.00137	1.53918	1.16383	1.07965	0.56397	0.602693	1.12192	0.664577	0.552444	1.08026
K07238	1.10025	0.991752	0.712584	0.97252	0.69928	1.76817	1.00346	0.994717	1.40338	1.01888	1.48117	0.66697	0.660909	1.23227	0.719209	1.17461	1.15029	1.7386	1.07933
K00812	1.55579	0.689276	0.924315	1.17994	1.06731	1.10293	1.64752	1.66206	1.322	1.19603	1.18571	0.845261	1.14959	0.509732	0.653935	0.880565	0.471616	0.656138	1.29422
K09861	0.896564	0.794965	0.870458	1.38273	0.610408	0.676712	1.39592	1.14781	0.902246	2.07984	1.80349	0.924159	0.662138	1.0321	1.8485	2.45072	2.13517	1.29004	1.20359
K20074	1.18764	0.391054	0.471404	1.22428	0.726583	1.0303	1.42761	1.39272	1.26683	1.53529	1.26377	0.459939	0.838857	0.678721	0.705859	1.31637	0.496457	1.07994	1.48977
K01972	1.10594	0.967209	0.698136	0.726384	0.64204	1.7599	1.06403	1.09153	1.30338	0.695845	1.50226	1.08938	0.690968	1.03166	0.596932	1.01321	1.21514	1.78398	0.869214
K00262	1.04971	0.919505	0.576497	1.73123	0.894114	1.22131	1.14233	0.800342	1.39093	1.48839	1.80416	1.25899	0.598364	1.00646	0.501814	1.99799	0.700729	0.370162	1.03889
K14623	1.36581	0.613525	1.25662	1.14575	1.15933	0.833013	1.41346	1.3515	1.12283	1.10718	0.804561	0.692954	1.25707	0.640591	1.01976	0.679335	0.663622	0.343194	1.68531
K01886	1.2793	1.16135	1.26508	1.26872	1.09411	0.749761	1.37607	1.10536	1.11851	1.11875	0.968706	0.895555	1.05959	1.24598	0.886483	0.905634	0.802053	0.487871	0.738965
K02954	1.33866	0.620556	0.839233	1.16993	0.960715	1.2424	1.41264	1.39133	1.2829	1.13507	1.10749	0.514484	1.18721	0.627681	1.64684	0.880404	0.669066	0.887088	1.89274
K01870	1.41985	0.937391	0.821489	1.19756	0.740479	0.894032	1.70189	1.7938	1.27088	1.32361	1.29259	1.3899	1.0885	0.854634	1.09012	1.00552	0.761339	0.852748	0.616873
K02481	1.15215	0.619038	0.560931	1.07003	0.615108	1.3507	1.2494	1.24867	1.22639	1.07472	1.20351	0.569265	0.662021	0.713611	0.924479	1.18452	0.837678	1.00912	1.4832
K12410	1.34557	0.593622	0.885534	1.40881	0.685551	1.3853	1.40517	1.4297	1.33837	1.50015	1.21063	0.710316	0.779382	0.721032	1.21466	0.964987	0.799716	1.17816	1.48113
K02687	1.38536	1.27096	1.22563	1.1938	1.0391	0.897719	1.33288	1.32748	1.03393	0.986763	0.940485	1.1006	1.13126	0.995359	1.13574	0.637213	0.757014	0.499067	0.491329
K06207	0.680716	1.3484	1.27532	1.21687	1.06753	1.1271	0.49223	0.417025	1.15312	0.952138	1.05595	1.58151	0.990123	1.51186	1.42936	0.57951	0.939007	0.808684	1.11721
K02878	1.33307	0.75563	1.12617	1.22627	1.17857	0.429818	1.53417	1.31856	1.12451	1.3365	0.909539	1.38403	1.19559	0.734893	0.670151	1.12833	0.931719	0.734995	0.740765
K02313	1.48946	0.826734	0.813364	1.13908	0.819458	1.54404	1.60066	1.62653	1.45707	1.2004	1.45466	0.694649	0.950683	0.753748	0.908936	1.07928	0.827191	1.09283	1.54257
K01223	1.12461	1.20831	1.16517	0.637964	1.10506	0.931791	1.07963	1.05649	1.07288	0.583078	1.03643	1.21447	1.01929	1.43017	0.76834	0.649206	0.815847	0.825767	0.480188
K03596	1.25025	0.778967	0.648984	1.07091	0.834725	1.57137	1.31614	1.27621	1.34643	1.0751	1.36203	0.591798	0.711842	0.874013	0.79415	1.15911	0.866904	1.17697	1.42275
K20444	1.28629	1.18184	1.16953	0.835687	1.17779	1.0303	1.21947	1.20773	1.06823	0.70079	1.02452	1.06695	1.13339	0.935141	0.42076	0.716433	0.594921	0.887447	0.298743
K03118	1.28144	0.677378	0.732234	1.10625	0.835739	1.13928	1.39707	1.35277	1.18981	1.06525	1.07047	0.861212	0.831615	0.728353	0.957352	1.14518	0.710791	1.35125	1.49615
K01077	1.38532	0.766842	0.742152	1.19513	0.817453	1.48124	1.45029	1.4002	1.41062	1.18627	1.31087	0.720981	0.831	0.88511	1.07367	1.03804	0.973589	0.672922	1.42301
K11071	1.13582	1.42395	1.68297	0.960645	1.18005	1.16755	0.821234	0.923927	1.07193	0.69223	0.85699	0.91547	1.92082	1.41824	1.94661	0.675392	1.58979	1.24679	0.68595
K11068	1.55462	0.744745	1.14636	1.45272	1.14585	0.730697	1.74966	1.57818	1.3486	1.52082	1.14355	0.899101	1.24231	0.817504	0.780805	0.902824	0.35306	0.461004	1.18845
K03976	1.60169	0.977951	1.22228	1.42414	1.22455	0.999027	1.63649	1.5188	1.35929	1.371	1.10216	0.845281	1.26155	0.939899	0.826315	0.972178	0.538628	0.410794	1.32874
K00057	1.24896	1.84576	1.69383	1.28065	1.38087	1.03511	0.879156	0.832661	1.20571	0.978214	1.24928	1.08814	1.31291	1.77154	0.648093	0.982362	0.624549	0.6195	0.825714
K14652	1.03027	1.5013	1.37552	1.22347	0.832065	1.20221	0.758667	0.707468	1.10732	0.717649	0.949627	0.925098	0.863055	1.53416	1.65873	0.678998	1.31105	1.35681	1.12078
K11717	1.19995	1.5334	1.18685	1.75785	0.734983	1.01638	0.947293	1.05099	1.10673	1.45285	1.10264	1.07061	0.89863	1.20344	0.833	0.717973	0.718974	0.460737	0.862993
K02037	0.711212	0.324618	1.4996	0.650429	0.459439	0.991117	1.37825	1.06329	0.682926	1.90343	1.80392	1.18462	1.61217	0.436569	2.10335	2.75239	1.85675	0.505362	2.56191
K02230	1.36327	0.630989	1.02874	1.16935	1.10027	0.5099	1.5923	1.37208	1.0835	1.21263	0.918623	0.713407	1.19259	0.716961	0.674534	1.09153	0.680067	0.61224	1.08202
K00013	1.1744	1.74003	1.20604	0.868022	1.0869	1.60547	0.919444	0.864893	1.24306	0.692778	1.2679	1.03979	0.946786	1.82965	0.915128	0.949492	1.4451	1.656	0.508229
K01246	1.0577	0.214933	0.282414	1.07334	0.415489	1.02512	1.20054	1.37597	1.13007	1.18738	1.10975	1.06789	0.654181	0.265389	1.11596	0.800481	0.433471	0.472705	1.23854
K02824	1.43812	0.632736	0.886939	1.37219	0.70477	1.17775	1.49209	1.56153	1.36626	1.31248	1.18241	0.647056	1.11368	0.595092	1.02813	0.882927	0.61445	0.693096	1.69332
K02437	1.56616	0.831413	0.727675	1.47848	0.881746	1.33871	1.73364	1.61542	1.57474	1.68704	1.58914	1.06755	0.908172	0.982834	0.82958	1.3258	0.718315	0.469969	1.37776
K00878	0.716899	0.626606	0.53054	1.05876	0.529693	0.730143	1.13597	1.02956	0.980444	1.78266	1.58731	0.867266	0.507633	1.31839	1.3796	2.37944	1.25195	1.70012	1.73874
K02500	0.891193	1.31284	0.944072	1.21695	0.833238	1.39293	0.699352	0.765958	1.2139	1.22421	1.00439	1.66702	0.961093	1.61633	1.58423	0.805769	1.31953	1.50528	0.730882
K04761	1.27732	0.900925	0.867647	1.38913	0.784538	0.889839	1.36258	1.26001	1.14487	1.39956	1.05548	0.791866	0.896731	1.07973	0.984151	1.29124	0.88553	1.49357	1.15125
K01082	1.55679	0.967665	0.897432	1.44413	0.905277	1.57337	1.66254	1.5919	1.66129	1.58887	1.60066	0.983972	0.956198	1.0798	0.979475	1.29361	0.878395	0.830215	1.45234
K03549	1.40628	0.521445	0.826344	1.16927	0.862101	1.06568	1.52083	1.51025	1.24836	1.16115	1.0466	0.581847	1.05544	0.498416	1.009	0.848668	0.562548	0.400408	1.61354
K19353	0.945565	0.373298	0.883351	0.910916	0.624103	0.733592	1.22468	1.07873	1.04733	1.54827	1.52375	1.14433	1.0044	0.807133	1.3924	1.97704	1.12252	0.268625	2.43785
K06201	1.52161	0.827493	0.811478	1.26488	0.925218	1.482	1.67417	1.52012	1.58811	1.45527	1.48778	0.852844	0.978197	1.06448	0.870568	1.40649	0.826476	0.75061	1.43772
K01089	1.08758	0.701513	0.59999	1.02346	0.616663	1.46984	1.18488	1.0705	1.29084	1.10728	1.30214	0.485255	0.568255	0.890142	0.777681	1.12944	0.862456	1.10235	1.45716
K02018	1.49661	1.02236	1.0582	1.03349	1.2601	0.998101	1.57142	1.57178	1.14978	0.989668	1.19014	1.36112	1.08764	0.989476	0.509124	0.879093	0.476691	0.583031	0.489057
K02169	1.36483	0.803337	0.778499	1.21554	0.740351	1.56138	1.42134	1.33127	1.48765	1.25301	1.43085	0.603319	0.813303	1.01131	0.923682	1.2442	0.88445	0.915596	1.59366
K00336	0.868579	1.1091	1.0588	0.882996	1.69113	1.20835	0.880168	0.876123	1.01984	0.738759	1.12536	0.977306	1.06961	1.39408	1.01984	1.17521	0.93816	1.51154	0.472405
K05306	1.38313	0.677823	0.745836	1.36976	0.632581	1.31038	1.40307	1.47593	1.60414	1.49989	1.50393	0.982434	1.09855	0.920445	0.962074	1.05604	0.738332	0.922686	1.39005
K03579	1.52479	0.605217	0.799022	1.32539	0.915378	1.14798	1.65506	1.60507	1.3695	1.36796	1.23484	0.736213	1.02446	0.577267	0.770999	1.03626	0.397129	0.450235	1.46179
K02435	1.34445	1.4646	1.68138	1.38913	1.74962	0.630923	0.935897	1.23782	1.0767	1.24867	0.360148	0.743494	1.68569	1.02347	1.42818	0.369775	0.974939	0.870631	0.864047
K11741	1.15328	1.43677	1.25208	1.23197	0.947703	0.779048	0.945119	1.04986	1.11197	1.06276	1.13173	1.37982	0.978582	1.34575	0.705858	0.783349	0.668535	0.855007	1.17947
K06410	1.36268	1.00025	1.12649	0.958581	1.17002	0.893187	1.38505	1.32514	1.01829	0.828533	1.08189	1.0724	1.16057	0.791363	0.543033	0.838263	1.04315	0.572867	0.408461
K00045	0.890998	0.317817	0.971774	0.977438	0.714798	0.447784	1.34618	1.1015	1.24049	2.0766	1.74376	1.79942	0.85093	1.03306	1.29696	2.0122	1.14362	0.488549	2.44882
K01079	1.45989	0.847862	0.963867	1.53325	0.896137	1.07582	1.52969	1.47749	1.47303	1.5484	1.26398	0.815851	1.1104	0.918756	1.05538	0.928599	0.68458	0.461761	1.55864
K14138	0.850755	1.16584	0.994068	0.693479	1.4195	1.3224	0.780552	0.837426	1.07538	0.560428	1.04332	1.75793	0.971401	1.50024	1.15466	1.44136	1.06411	1.7267	0.454973
K15876	1.24942	0.810773	0.743079	1.14868	0.925787	1.36498	1.37695	1.22473	1.2875	1.15152	1.31013	0.59697	0.704026	1.05073	0.897359	1.19276	0.874369	0.895776	1.49485
K16052	1.40943	1.15493	1.13177	0.925515	1.12073	1.01511	1.44578	1.45499	1.13664	0.823558	1.16459	1.09064	1.02251	0.775784	0.715464	0.730107	0.597384	0.753883	0.496751
K19429	1.63763	0.589482	0.85086	2.0305	0.644108	0.648255	1.83743	1.98085	1.8635	2.32348	1.81395	1.48608	1.60605	1.00388	0.427466	1.18763	0.773346	0.713155	0.934703
K06295	1.51345	0.981646	1.26553	1.23617	1.16581	0.548114	1.52666	1.61445	1.09494	1.02558	1.00856	1.08756	1.30148	0.744715	0.791116	0.472114	0.729645	0.462428	0.590364
K03286	1.00273	0.507227	0.494769	1.62629	0.879562	0.819841	1.12082	1.31016	1.73726	2.36423	1.8927	2.28234	0.603541	0.789102	0.449364	1.5284	1.15682	1.22695	0.866838
K09967	0.758867	0.807392	1.1615	1.22904	0.943579	0.968281	0.707266	0.692786	1.3743	1.02822	0.679093	1.33767	1.13307	1.34298	2.56608	0.946533	2.31738	1.09244	1.06851
K00087	1.24417	1.49155	1.04088	0.952133	0.98005	1.63284	1.05827	1.08483	1.34834	0.876987	1.49396	0.9032	0.893753	1.62675	0.630672	0.935189	1.40679	1.8901	0.593109
K01419	1.08979	1.38388	0.880592	1.19221	1.22896	1.79819	0.803023	0.874707	1.28519	0.740062	1.4186	1.28349	0.729119	1.42418	0.782412	0.905362	1.53234	1.75372	0.49543
K01910	1.04813	1.82454	1.43787	0.874992	1.72784	1.42329	0.643895	0.822031	0.989762	0.562248	0.947635	0.529662	1.21598	1.0362	0.753352	1.38671	1.13581	1.50341	1.53271
K09155	0.640362	1.19197	0.997745	1.13628	1.3973	0.752847	0.581999	0.821623	1.2006	1.26531	0.689926	1.26231	1.22068	1.20749	1.71937	0.557253	1.19244	0.940545	1.04488
K01478	1.23879	1.47079	0.972864	0.911392	0.866057	1.73139	1.06087	1.06165	1.40625	0.828049	1.55613	0.955207	0.955251	1.63278	0.65032	1.06669	1.23074	1.91398	0.591301
K12995	0.987646	0.774126	1.08932	1.66427	1.0926	0.756799	0.875012	1.20193	1.65391	1.96718	1.24933	2.0893	2.05379	1.66019	1.14645	0.431152	0.760189	0.401195	0.961976
K08281	1.02608	0.884213	1.00504	1.66339	1.23555	0.399629	0.814497	1.41487	1.02678	1.43565	0.675706	1.68141	1.60635	0.571935	1.49142	0.453687	1.05318	0.496346	0.538224
K19422	1.21826	1.6127	1.17569	0.987453	1.51724	1.60733	0.934317	1.24263	1.06647	0.949568	1.1439	0.824343	0.873711	1.29685	0.495486	0.723005	1.21741	1.64097	0.510749
K02397	1.08059	1.52093	0.922757	1.02011	1.03628	1.4145	0.821908	0.820607	1.08765	0.722588	1.35789	1.07161	0.788354	1.08364	0.82378	1.17295	1.08482	0.969923	0.88969
K00172	0.910989	0.963999	1.09251	1.02338	1.0063	0.60839	0.869392	0.858796	1.18139	0.935717	0.683158	1.41415	1.13511	1.28607	2.05363	1.08897	1.41876	0.879194	1.02191
K01771	1.40274	0.69772	0.685321	1.33672	0.915423	1.36393	1.42336	1.59297	1.30443	1.12363	1.29828	0.81455	0.903337	0.808352	1.04575	0.872867	1.44696	0.80832	1.22455
K02440	0.987502	0.797978	1.6656	1.33326	1.32446	1.18725	0.887296	0.805781	1.19715	0.721662	0.580092	0.686146	1.31779	1.25787	2.01171	0.770979	1.77973	1.5705	1.36925
K07777	1.03154	1.50816	0.965159	1.15308	1.18012	1.25411	0.727828	0.735134	1.02761	0.689378	1.21305	1.04736	0.85187	1.14486	0.752557	1.10874	0.779287	0.944185	1.11183
K06928	1.04494	1.37592	1.012	0.779376	0.97993	1.66953	0.777151	0.81089	1.15365	0.750123	1.26153	1.22163	0.844241	1.60365	0.657146	1.34686	1.42373	1.7395	0.601889
K03833	1.17886	1.33048	1.03335	1.03175	0.854268	1.76214	0.954584	0.944545	1.22178	0.71918	1.38713	0.855491	0.882167	1.47449	0.866814	0.808389	1.19054	1.80719	1.05062
K18332	1.06801	1.43705	0.860207	0.923398	1.12408	1.74415	0.80523	0.831318	1.12629	0.599903	1.26829	1.31969	0.730665	1.62661	0.532265	1.07039	1.35674	1.74849	0.51637
K16922	1.09824	0.380827	0.681123	1.43967	0.585834	0.591725	1.19002	1.22977	1.23878	1.56603	1.3373	0.815246	0.943832	1.16744	0.723405	1.13961	1.1665	0.666788	1.28792
K13018	1.04547	1.64178	1.11346	0.797281	1.03137	1.36549	0.88838	0.837354	1.02559	0.951684	1.13521	0.737673	0.917682	1.40027	1.00821	0.879147	1.5919	1.85747	0.59189
K13525	0.835967	0.318075	1.16571	1.04938	0.554963	0.710129	1.10462	0.909334	0.848946	1.45832	1.50608	1.09718	1.19039	0.659909	2.50457	1.97618	1.51294	0.721651	2.13858
K14274	1.05229	1.64431	1.12761	0.948416	1.03613	1.0485	0.766083	0.961109	0.991605	0.540303	1.02788	1.07459	0.955287	1.47751	0.96414	1.12341	1.06478	1.57032	0.522697
K19424	1.35334	1.04925	1.54153	1.31152	1.54418	0.717668	1.07647	1.4865	0.960322	0.917269	0.714319	1.71793	1.8363	0.765166	1.27441	0.976629	0.651368	0.310936	1.29044
K16907	1.22601	1.02165	1.13146	1.09381	0.882583	0.835734	1.17556	1.25603	1.09222	0.911971	0.857642	0.987831	1.06028	1.06589	1.3766	0.702476	1.12855	0.595396	0.706429
K07666	1.11307	1.27638	1.07825	1.32614	1.11473	0.423018	0.832294	0.984522	1.14673	1.56565	0.970564	0.912687	1.34939	1.26611	1.24647	0.822186	1.08986	0.416838	0.604822
K18704	0.737996	0.687975	1.36401	1.11214	0.839346	0.360973	0.705126	0.586335	2.21526	1.38506	1.26266	3.63766	2.36846	2.64726	2.55825	0.768889	2.48459	0.631137	1.02619
K07504	0.915765	1.70321	1.09687	0.853362	1.30603	1.62735	0.839675	0.687662	1.13985	0.794274	1.3136	0.815123	0.827099	1.80371	1.09034	1.54357	1.4344	1.49287	0.528316
K12339	1.12798	1.42018	0.908483	0.819651	0.81614	1.56418	1.13552	1.19565	1.22099	0.671127	1.34638	0.908142	0.811865	1.35744	0.581502	1.30105	1.24765	1.98173	0.504483
K05499	1.01878	1.44725	0.884811	1.80989	0.858569	0.79336	0.774819	0.707747	1.50107	2.01009	1.5254	1.88706	1.09063	2.11983	0.742009	1.11382	1.04356	0.379267	0.807445
K08321	1.47043	1.09486	1.68971	1.56191	0.804531	0.677828	1.24909	1.69834	1.22033	1.18196	1.07031	1.22193	1.72253	0.902999	0.90175	0.990036	0.53865	0.883292	0.628522
K01007	1.25036	1.34097	1.08054	0.972306	0.996642	1.71136	1.09913	1.05369	1.37495	0.784851	1.38704	0.903515	0.934695	1.40797	0.802902	0.897775	1.08815	2.52227	0.623254
K01239	0.822147	1.89811	2.06971	1.06575	2.28161	0.965509	0.615469	0.678634	1.4722	0.877552	0.924076	2.36792	1.71258	1.597	0.887021	0.997001	3.18991	1.35671	1.30796
K12454	1.43741	0.730513	0.67445	1.11851	1.13962	1.31739	1.48679	1.7842	1.40588	1.2679	1.4064	1.17185	0.969191	0.883912	0.911317	0.969115	0.803859	1.00084	0.989069
K03767	1.25323	1.711	1.50559	1.81317	1.01207	0.384292	0.891244	1.09866	1.36951	1.87574	0.822827	1.53665	1.90733	1.80252	0.874864	0.714875	0.566103	0.835476	0.992167
K07133	1.47774	0.565457	0.792273	1.41828	0.868918	0.890159	1.61498	1.59423	1.29197	1.41349	1.16489	0.645992	1.0953	0.617544	0.748399	1.09579	0.336941	0.806302	1.5142
K06921	1.51364	0.609623	0.794631	1.47011	0.990553	0.941759	1.74655	1.59978	1.42422	1.73121	1.42947	0.877101	1.00193	0.759068	0.716001	1.58681	0.379685	0.48835	1.28253
K01990	1.17359	0.783594	1.13988	1.13606	1.26749	0.557883	1.3204	1.11479	0.871984	1.15193	0.822281	0.76775	1.10091	0.657833	1.28695	1.31449	0.524069	0.910603	0.817298
K03486	0.574629	1.68195	2.63861	1.24	3.36342	3.5716	1.35092	0.376642	0.434232	0.275863	0.572258	0.568742	0.145468	1.73453	0.599031	1.03947	1.54723	1.52735	0.279235
K01206	1.31018	0.781467	0.951421	1.32537	0.700482	1.33191	1.3179	1.30224	1.3822	1.25418	1.34127	0.573395	0.878628	0.873082	0.76186	0.974799	0.846135	1.49886	1.65507
K03086	1.4542	0.650404	0.790369	1.29636	0.897673	1.20417	1.55449	1.49767	1.39373	1.37178	1.24492	0.712155	0.976942	0.730243	0.947442	1.0216	0.521689	0.49309	1.49105
K02014	1.51157	0.790665	1.15733	1.18028	1.21779	0.793352	1.60629	1.52117	1.17964	1.10054	0.879093	0.817005	1.31627	0.616443	0.774494	0.797916	0.485888	0.548465	1.19989
K03657	0.988894	1.1912	1.28574	1.23963	1.42947	1.18833	0.724909	0.862565	1.14815	0.85877	0.814189	0.878997	1.01736	1.24171	1.22558	0.49977	1.12452	0.989874	0.55343
K02015	1.08169	1.39011	1.30329	1.10106	1.27941	0.704554	0.9303	0.818505	0.975532	1.13673	0.976034	1.28776	0.998873	1.06932	0.577648	1.1561	1.18279	0.683638	0.74555
K07316	1.17859	0.361993	0.494807	1.09257	0.677621	0.893183	1.3183	1.34941	1.09327	1.1079	1.00096	0.449837	0.884698	0.465213	0.774061	1.15293	0.414871	1.09741	1.56094
K14155	1.22474	0.65662	1.16251	0.930064	1.04918	0.666933	1.368	1.2892	0.899098	0.900085	0.863334	1.00716	1.32342	0.516131	1.65557	1.76001	0.885967	0.695365	1.01388
K11189	1.48019	1.38972	1.35835	1.0101	1.43733	0.709839	1.37201	1.4253	1.06483	0.866382	0.984267	1.08588	1.41431	0.819541	0.432942	0.590889	0.682002	0.644405	0.486269
K07025	0.523093	0.627325	2.00473	0.534614	1.62804	0.578496	0.686643	0.698738	0.310585	1.36793	1.1754	0.788432	1.45236	0.367888	1.90364	2.59328	1.25322	1.57493	2.10491
K02342	0.986549	0.688716	0.472323	1.03494	0.869444	0.802189	1.31485	0.9408	1.21447	1.76012	1.63298	1.4454	0.583501	1.40515	1.13882	1.77018	0.91267	0.816557	1.08854
K02337	0.557579	1.35509	1.49177	1.14932	1.41581	1.09073	0.645649	0.805843	1.28068	0.836806	1.08786	0.902072	1.13044	1.44968	1.60884	0.354671	0.95831	0.837098	0.638674
K01847	1.11133	0.58914	0.589629	1.02164	0.600386	1.2629	1.21597	1.13041	1.1698	1.05825	1.10641	0.356071	0.614138	0.694496	0.827053	1.00269	0.729117	0.557418	1.52997
K03543	1.18758	1.27714	1.70827	1.17209	1.23761	0.920732	0.972122	0.856067	1.13377	1.02395	0.893339	0.893414	1.23387	1.60069	0.762921	0.67364	0.93106	0.986995	1.88454
K00661	1.25884	0.679844	0.691662	1.13355	0.768104	1.28022	1.36957	1.2459	1.26424	1.15392	1.1553	0.444822	0.747934	0.907593	0.838003	1.06793	0.732072	0.485868	1.60474
K01625	1.28934	0.557423	0.806251	1.20726	0.960741	1.01664	1.49452	1.39775	1.19786	1.28447	1.12637	0.513212	0.881515	0.581705	0.992416	1.39112	0.581097	0.498749	1.55065
K03502	0.735925	1.05995	1.00795	0.90752	1.0626	1.21404	1.01627	0.777137	1.09678	1.48776	1.3976	0.693084	0.717882	0.865377	0.847776	2.23132	0.797467	0.665069	1.31467
K02551	1.09176	0.545724	0.776205	0.954226	0.808626	0.642846	1.30465	1.28299	0.959512	1.3447	1.1008	0.615996	1.01388	0.915757	1.01293	1.823	0.779262	1.26134	1.40533
K03839	1.2334	0.591886	1.22141	0.971036	1.17619	0.532907	1.21737	1.24674	0.837813	0.912314	0.611655	0.731333	1.31919	0.346492	1.17732	1.23064	0.831273	1.00017	1.26974
K02051	1.34549	0.720217	0.887302	1.63232	0.594952	1.58804	1.3464	1.28491	1.30401	1.33279	1.28837	0.668361	0.965451	0.842819	0.932807	0.826061	0.80405	1.15387	1.53693
K03555	0.726312	1.30968	1.16357	0.675264	1.3508	0.972296	0.861721	0.945607	1.17297	0.758938	1.02966	1.0132	1.22617	1.35512	1.83373	0.866233	0.702564	1.07885	0.693694
K07452	1.19675	0.324419	0.640115	1.20218	1.02291	0.818158	1.41084	1.40688	1.018	1.2665	0.929775	0.543425	0.874098	0.321298	0.872593	1.13002	0.516767	1.12246	1.53126
K04096	1.03804	0.956294	0.464722	1.20649	0.877235	0.287926	0.907785	1.36899	1.11275	1.98168	1.04423	1.50891	1.20881	0.623938	0.38146	0.754069	1.37619	0.49472	1.28933
K01653	1.15439	1.6821	1.58742	1.13376	1.44744	1.09212	0.872827	0.863616	1.04892	0.705354	0.872386	1.07599	1.23661	1.50875	0.74274	0.811568	0.989655	0.908817	0.636153
K05343	1.41353	0.487556	0.633657	1.18485	0.761735	1.20688	1.60154	1.54598	1.32316	1.25633	1.28228	0.680296	0.882726	0.477305	0.750847	1.06768	0.433946	0.525202	1.46032
K02034	0.90957	1.33145	1.09325	0.829665	1.06668	1.47928	0.759034	0.773724	1.09499	0.628096	1.03634	0.974928	0.819572	1.46809	1.09723	0.789111	1.33912	1.80383	0.819766
K00759	0.93079	1.08365	0.773553	0.69498	0.897894	0.831513	1.0777	0.958919	1.10749	0.954311	1.06563	1.15408	1.01554	1.54877	0.43709	1.21003	1.37679	1.15671	0.97201
K02341	1.15307	1.64248	1.12286	0.852156	1.01963	1.09973	0.973515	0.987565	1.19911	0.821982	1.30483	1.45825	0.978777	1.55242	0.502495	0.907691	0.756769	1.07394	0.899468
K00297	0.96044	1.27974	1.11574	1.0829	0.818288	0.934451	0.599127	0.897604	1.08059	0.900542	0.761472	1.30734	1.36499	1.24892	1.78692	0.888402	1.52863	1.09502	0.496404
K01952	0.783519	1.10544	1.07563	0.948571	1.23742	1.22119	0.515004	0.442353	1.18387	0.659144	0.843774	0.595537	0.774865	1.53305	1.01113	0.745293	1.46495	1.09167	1.26514
K09710	0.938762	1.24893	1.33139	1.19635	1.39429	1.31298	0.840953	0.802499	0.937849	0.751917	1.12568	0.721865	0.709643	0.566023	1.28749	1.03757	0.638101	1.15032	1.06771
K02888	0.643844	0.904335	1.1594	0.76664	1.12638	1.20694	0.54967	0.648525	1.17724	0.615827	0.842211	1.22845	1.47945	0.957943	1.85599	1.34274	1.62652	1.75343	0.783196
K01803	0.844103	0.692514	0.853629	1.12668	1.05333	1.24725	0.910517	0.970849	1.29463	1.1302	1.16938	1.36285	0.985891	1.17972	1.01463	0.781717	0.69026	0.773448	1.56941
K03606	1.40209	0.90829	1.4549	1.39221	1.15082	0.359441	1.3418	1.40592	1.05394	1.31939	0.722258	1.30231	1.57324	0.565121	0.650355	0.319251	0.569014	0.790127	0.322968
K08998	1.44543	0.785967	1.21982	1.14659	1.21938	0.574085	1.45011	1.45949	1.04973	1.05074	0.725011	1.04838	1.40229	0.457876	0.757328	0.525543	0.571174	0.546852	0.780543
K03664	1.2767	0.723019	1.06904	1.26238	1.01616	0.566782	1.4136	1.26346	1.0539	1.29381	0.80721	0.696203	1.11053	0.640727	0.808927	0.856492	0.385418	0.69618	1.1203
K00145	1.0378	1.44727	0.961018	0.694787	0.855036	1.46134	1.06632	0.857864	1.20862	0.723782	1.46239	0.92925	0.715658	1.94095	0.804733	1.54928	1.03807	1.62218	0.458924
K01607	1.31545	0.515979	0.810782	1.25026	0.90532	1.12705	1.45092	1.57175	1.11631	1.05286	0.927307	0.599326	1.29694	0.350706	0.959709	0.893399	0.494655	1.13352	1.87083
K02038	0.516875	0.354812	1.6645	0.294445	0.363264	0.96514	1.21203	0.809584	0.655603	1.40798	1.60241	1.05445	1.46785	0.413729	1.68613	2.67586	1.22616	0.461136	2.30331
K07814	1.24907	1.21143	1.26548	0.899289	1.31208	0.964076	1.10831	1.09849	1.06277	1.06335	0.877789	1.09405	1.19893	0.967834	0.804147	0.594934	0.702402	0.788821	0.487154
K02036	0.507776	0.248975	1.44706	0.543486	0.436312	0.839652	1.25555	0.888463	0.517353	1.44046	1.57885	1.01107	1.62672	0.526996	1.75756	2.62922	1.64571	0.589878	2.42184
K03699	1.35758	0.695134	0.813828	1.29616	0.810606	1.09985	1.48119	1.3859	1.29798	1.30632	1.10997	0.607777	0.937211	0.762562	0.88553	1.07139	0.601562	0.421309	1.51226
K00995	1.17644	0.570391	0.513896	1.23307	0.431691	1.09308	1.29927	1.41493	1.27759	1.29343	1.30852	0.999591	0.815099	0.384416	0.958553	0.914778	0.648852	1.16113	1.28224
K07726	1.10372	1.48349	1.01424	1.03375	1.11903	1.67362	0.792419	0.915366	1.2614	0.674771	1.48192	0.790767	0.809996	1.35736	0.822628	0.71463	0.929187	2.22132	0.637297
K02518	1.26878	0.97707	1.37089	1.28552	1.42195	0.4632	1.35811	1.28782	1.0275	1.14169	0.672778	1.04772	1.34121	0.717026	0.804031	0.409618	0.859296	0.844154	0.729286
K01639	1.29941	0.692014	0.760507	0.980814	0.647483	1.47134	1.56223	1.50778	1.33086	1.10577	1.56582	0.899296	0.68248	0.699005	0.769418	1.27907	0.992726	1.00084	1.11448
K01620	1.02515	1.59509	0.942111	0.696589	0.505899	0.84194	1.09522	1.0997	0.806444	0.929915	1.03283	0.957323	0.47189	1.25773	1.16519	1.99605	1.19377	1.98284	0.410728
K01759	1.30376	0.610239	0.767412	1.23226	0.802059	1.03097	1.43103	1.40101	1.25594	1.25041	1.03742	0.665589	0.941036	0.663003	1.07866	0.838911	0.65228	0.452932	1.53149
K03642	1.54386	0.621093	0.870317	1.29972	0.977423	1.21086	1.65264	1.61452	1.39488	1.31471	1.22128	0.741386	1.07844	0.609066	0.925899	0.954399	0.488904	0.504489	1.50364
K02614	1.26313	0.680046	0.540411	1.0403	0.683075	1.49039	1.39128	1.34383	1.31601	1.10196	1.36268	0.478769	0.654237	0.729763	0.805566	1.14182	0.723978	0.863457	1.51597
K03644	1.26928	0.529214	0.515306	1.19863	0.528527	1.37302	1.37633	1.39209	1.36543	1.30981	1.35554	0.740569	0.737958	0.64176	0.883968	1.06672	0.652582	0.65475	1.44896
K07014	1.40201	0.465695	0.62517	1.43623	0.833916	0.724639	1.67038	1.57148	1.31041	1.7071	1.37533	0.802172	0.992856	0.778762	0.657727	1.71849	0.508784	1.19115	1.19354
K20525	1.35966	0.43062	0.722427	1.36502	0.940506	0.776856	1.53812	1.51597	1.14061	1.36095	1.05341	0.65138	0.977958	0.415554	0.851094	1.28218	0.446294	1.01706	1.39445
K00666	1.45312	0.841726	0.865397	1.35396	0.818953	1.51371	1.49434	1.42272	1.45899	1.27055	1.42153	0.611381	0.840095	0.95825	0.885596	1.15663	0.814376	0.945178	1.68815
K03289	1.44457	0.54258	0.805974	1.20502	0.877853	1.10339	1.55106	1.5401	1.27443	1.2138	1.08674	0.649409	1.02981	0.516746	0.82661	0.879056	0.510256	0.422861	1.50955
K00620	1.46914	1.30809	1.42861	0.969932	1.40428	0.981415	1.34816	1.31813	1.13054	0.781931	0.981119	1.1467	1.36194	1.02005	0.484882	0.649677	0.595009	0.84455	0.447542
K00342	1.0698	1.19141	1.0102	1.28073	0.672849	0.884432	0.943834	0.903416	1.14978	1.18374	1.05931	0.989949	0.873647	1.3424	0.960736	0.676769	1.00185	1.00002	0.603688
K11105	1.25448	0.639747	0.581842	1.09483	0.658135	1.41182	1.37328	1.29721	1.2844	1.13658	1.2565	0.48895	0.711888	0.72837	0.831745	1.12602	0.676703	0.622211	1.57904
K18139	1.28566	0.770765	0.753401	1.2347	0.704558	1.3028	1.33176	1.27195	1.29771	1.21944	1.17073	0.593052	0.793502	0.784651	1.03833	0.919504	0.829303	0.443071	1.47582
K02121	1.36591	0.701738	0.839982	1.33955	0.838604	1.21112	1.43216	1.33897	1.3433	1.36591	1.09909	0.710276	0.937074	0.833198	1.09553	0.929553	0.677429	0.379518	1.48415
K03312	0.983677	0.547066	0.614578	1.1363	1.18761	1.08566	1.00564	1.23473	1.12982	1.10709	1.05675	1.05805	0.77023	0.35544	0.985612	0.789555	1.02084	0.838245	0.98685
K00226	1.20216	0.648073	0.609501	1.08995	0.646769	1.39537	1.29294	1.20688	1.27862	1.10407	1.22238	0.477151	0.670974	0.796573	0.90333	1.0594	0.832618	0.630454	1.51133
K01935	1.41646	0.801537	0.675853	1.18824	0.775521	1.52994	1.51982	1.48022	1.4691	1.30376	1.48937	0.657296	0.810044	0.880997	0.787665	1.31628	0.889532	0.853306	1.52431
K07106	1.25175	1.13483	1.41418	1.31832	1.22823	0.763316	1.10602	0.915655	1.02224	1.08426	0.757421	0.929903	1.21157	1.13324	0.708493	0.610775	0.728049	0.69896	0.743206
K00605	1.03399	0.541118	0.357211	1.21383	0.545888	1.04596	1.17799	1.05714	1.02476	1.28471	1.14665	0.731181	0.542795	0.627763	0.654497	1.00953	0.499014	0.279756	1.19579
K01259	1.44577	0.607268	0.87769	1.2001	0.936077	1.16331	1.53186	1.4984	1.32082	1.17901	1.09408	0.673877	1.08005	0.585333	0.924864	0.928026	0.643713	0.913115	1.57189
K00833	1.42251	0.795897	0.663824	1.20012	0.756373	1.51673	1.53882	1.49353	1.45547	1.30608	1.49119	0.66956	0.795749	0.858814	0.808474	1.31594	0.776453	0.807844	1.50351
K03801	1.36091	0.750852	0.721639	1.25606	0.71755	1.43095	1.41836	1.36997	1.41753	1.30307	1.32166	0.659667	0.824572	0.861178	0.975528	1.07954	0.803695	0.61271	1.51186
K05606	1.45526	0.741805	0.965435	1.49313	0.934038	0.883731	1.6408	1.60353	1.38157	1.53192	1.1713	0.83095	1.13622	0.775962	1.00673	0.92617	0.519556	0.36882	1.41065
K02190	1.27867	0.706112	0.562127	1.08513	0.600552	1.41454	1.27712	1.45728	1.36617	1.16733	1.36058	1.17528	0.808194	0.616037	0.983815	0.961399	0.815617	0.854364	1.14723
K01677	1.42549	1.46412	1.46478	0.947824	1.5803	0.831534	1.26337	1.23544	1.0556	0.77874	0.908013	1.11614	1.39282	1.03223	0.446164	0.749306	0.552304	0.764935	0.381515
K03503	1.53151	0.504183	0.717852	1.54245	0.862854	0.892928	1.76978	1.80426	1.37392	1.74863	1.35863	0.810498	1.08212	0.4881	0.654536	1.50394	0.520594	0.992489	1.31079
K00281	1.29093	0.724274	0.746892	1.2979	0.686496	1.34753	1.31542	1.27094	1.32701	1.24029	1.20514	0.600582	0.797127	0.800707	1.05153	0.937633	0.816147	0.539842	1.51006
K08681	1.26288	0.493694	0.867829	1.30873	0.998483	0.877198	1.39478	1.36963	1.23059	1.54206	1.04691	0.675124	1.00099	0.823933	1.49665	0.813564	0.387988	0.223675	1.35264
K03430	1.34744	0.747653	0.77018	1.3587	0.63084	1.35892	1.33253	1.39999	1.56175	1.40038	1.49938	0.965366	0.981998	0.934953	0.890967	1.06395	0.793839	0.956967	1.39368
K19789	1.47213	0.550539	0.752007	1.49201	0.979192	0.978839	1.71495	1.64646	1.35308	1.73835	1.37022	0.737634	1.0091	0.650011	0.935334	1.62141	0.497195	0.91003	1.33522
K01802	1.16032	0.675662	0.620897	1.26249	0.39849	1.24329	1.19206	1.34226	1.30193	1.21076	1.33018	1.01661	0.939347	0.414783	0.658773	0.97118	0.499113	0.933601	1.147
K03637	1.40783	1.03888	1.06009	0.872204	1.33133	0.94297	1.43848	1.44699	1.02966	0.871622	1.11823	1.22504	1.06716	0.875543	0.664763	0.905266	0.509419	0.567429	0.451828
K07321	0.881244	0.908064	1.44576	0.999289	1.80873	1.14601	0.993091	0.861394	1.41578	0.960908	0.964133	2.16758	1.53663	1.82668	1.73943	0.901116	1.52011	1.60335	0.766897
K05895	1.47347	1.56678	1.48163	0.942883	1.48007	0.990052	1.35272	1.54484	1.13881	0.810786	1.15513	1.07536	1.36533	0.769954	0.609443	0.791641	0.784129	0.92224	0.825724
K09692	0.959684	1.02787	1.28732	1.69908	1.08831	0.742567	0.658062	0.638285	1.1959	1.15805	0.972812	1.19364	1.09356	1.20419	1.23593	0.494733	0.681691	0.589255	0.952621
K06903	1.02281	0.621441	1.2181	1.13487	0.925252	0.558033	0.942599	0.987653	1.04863	1.04572	0.553505	0.914701	1.66604	1.87753	1.4267	1.10098	1.14156	0.344199	0.883185
K09924	1.01791	0.705843	0.630909	0.929192	0.614296	1.02463	1.13766	1.42833	1.24021	1.52847	1.22953	1.54475	0.951436	0.527323	0.756122	0.810793	1.3753	0.729219	1.49099
K08659	1.19823	1.38155	1.44654	0.829711	1.45753	0.805331	1.01514	1.12765	1.05608	0.913453	0.715206	0.973273	1.62121	1.05739	1.17644	0.794122	0.866104	0.904908	0.418868
K02790	1.31755	1.3117	1.11036	0.782767	1.11583	0.973901	1.33297	1.35602	1.10317	0.715505	1.23292	1.04418	1.00223	0.778372	0.455698	0.691735	0.485702	0.83824	0.397947
K10194	1.29724	1.04869	1.02889	0.861023	0.907691	1.01899	1.32282	1.34765	1.1837	0.784058	1.22991	1.06764	1.02393	0.766836	0.71052	0.695869	0.708052	0.791446	0.641518
K00549	0.770072	1.24236	0.734785	0.764655	1.23387	1.12526	0.503317	0.471192	1.15273	1.03096	1.02459	0.999468	0.667736	1.32649	1.35998	1.02407	1.52074	0.566721	0.855109
K07313	0.616453	1.22809	1.15728	0.948838	0.954969	0.999417	1.19702	1.08643	1.0131	1.41129	1.12289	1.17206	0.828015	1.39401	0.683047	1.8194	0.734287	0.650959	0.312562
K01739	0.994129	1.2525	1.61226	1.7232	1.11168	0.856932	0.625523	0.710277	1.04893	1.15021	1.07155	1.06233	1.03093	1.0359	0.871959	0.952986	0.573044	0.693457	0.729022
K09697	1.09998	1.27677	1.4971	1.58992	1.43783	0.53178	0.825991	0.933816	1.14677	1.40001	0.996003	0.828752	1.11228	1.26902	1.514	0.643565	0.579401	0.575438	0.963101
K12527	1.14164	1.46228	1.11093	0.875378	1.00154	1.61651	0.944041	0.974831	1.27881	0.700733	1.32721	0.906409	0.909597	1.61059	0.663851	0.830066	1.19512	1.93576	0.659052
K13479	1.21779	1.56208	1.06143	0.903205	0.919872	1.63702	0.978874	1.02081	1.31687	0.759192	1.39398	0.956788	0.914468	1.6426	0.639617	0.879259	1.35325	1.94017	0.595906
K07590	0.955081	1.3783	0.989435	0.857578	1.26949	1.73063	0.769884	0.801547	1.10242	0.598237	1.16121	1.22923	0.751849	1.48927	0.76092	1.09436	1.45342	1.75357	0.432951
K01761	0.59899	1.07566	1.37322	0.657933	0.581897	1.4187	0.477968	0.519325	1.09004	0.661588	1.07533	1.18458	1.15274	1.13753	0.559771	0.75577	2.35623	1.48225	0.567721
K15372	1.12126	1.53234	1.62703	1.10098	1.84345	0.792203	0.962888	0.928644	1.02242	0.911719	0.825498	0.950127	1.32706	1.24783	1.06924	0.783346	0.688919	0.644171	1.15997
K01485	0.538351	1.4237	0.842613	1.01055	0.834953	1.2094	0.497991	0.511114	0.868544	1.05552	1.00805	1.31396	0.327587	1.02113	0.979698	1.13687	1.29498	0.43474	1.10344
K03779	0.728985	0.849501	1.03167	1.1802	0.764738	0.710207	0.68201	0.677256	1.14582	0.940737	0.695641	1.01571	1.13359	0.676287	2.81324	1.13575	1.54852	1.06806	1.8332
K17213	0.756571	1.02321	0.771544	0.503252	1.07006	1.20143	0.779331	0.695275	1.00146	0.634243	0.906787	1.15608	1.12993	1.12265	1.92675	1.03427	1.6538	0.792154	0.951116
K06306	0.733713	0.842092	1.55518	1.40962	1.54634	0.724789	0.302397	0.673212	0.711647	0.744397	0.508595	0.559541	1.7831	1.06161	1.19046	1.56416	1.43648	1.16324	1.16836
K21469	1.38001	1.3749	1.03737	0.91729	0.98249	1.0254	1.4063	1.45223	1.13628	0.808486	1.20873	1.12969	1.04548	0.732766	0.673947	0.683935	0.766015	0.782991	0.453163
K01042	1.12366	1.18901	0.962181	1.05178	0.973292	1.76848	0.892978	0.942681	1.21522	0.620386	1.36477	0.855477	0.925536	1.3	0.715497	0.830389	1.2529	1.80207	1.17767
K16698	0.320119	0.699867	0.65718	0.822269	1.40516	0.761467	0.823071	0.780141	1.23495	1.24771	1.07172	1.0099	1.02975	1.33728	2.03848	1.35045	1.65456	0.486375	0.553627
K01488	0.82444	1.24389	1.07883	1.71762	0.791751	1.02894	0.54329	0.538133	1.30899	0.928129	1.24041	1.51483	0.68671	1.26811	0.704651	0.957978	1.00644	0.728478	1.22756
K04764	1.02056	1.31763	1.01604	1.09712	1.21268	0.74712	0.77716	0.79776	0.976623	1.51643	0.934545	0.744787	1.03177	1.28402	1.03044	0.798794	1.24093	0.554172	0.649931
K07454	0.821831	0.741216	0.661844	0.98553	0.754043	0.480809	1.29983	1.07391	0.528564	1.56526	1.48676	1.13254	0.657832	0.606498	2.18217	2.39794	2.10137	1.49721	1.83055
K06143	1.22897	0.769916	0.947957	1.35965	0.900196	0.3916	1.31364	1.57135	1.36379	1.62442	1.13806	2.07467	1.67483	0.756463	1.01485	0.487073	0.544638	0.46096	0.657569
K13280	0.863154	0.850289	0.927647	0.981777	0.833689	1.21367	0.764781	0.828868	1.03274	0.60736	1.07037	1.21255	1.11807	0.986538	1.10638	1.44859	1.345	2.12201	1.05958
K09153	0.891708	1.32986	1.44322	1.24641	1.68671	0.439565	0.48259	0.843728	0.804813	1.31521	0.384437	0.606557	1.56066	1.71222	2.01127	1.37288	1.75976	0.5121	0.33712
K06281	0.650721	1.02309	1.22607	1.11867	0.659169	0.570483	0.606418	0.479665	1.16973	1.21542	0.491878	1.54356	1.14726	1.50216	1.51765	0.554943	1.29856	0.880459	0.754455
K03317	1.01164	1.1054	1.53584	1.02722	1.41639	1.07922	0.991298	0.899792	0.823482	0.551516	0.883397	0.700563	0.936136	0.93157	1.15442	0.796019	1.56365	1.3821	1.21499
K00009	0.911362	1.21149	1.03551	0.873628	0.932635	1.30202	0.894647	0.751156	1.30504	0.988183	0.865596	0.78218	1.12206	1.52044	1.76173	1.52896	1.68541	1.51261	0.75482
K01816	1.02858	1.10853	1.36024	1.18814	0.926344	0.638666	0.816998	1.15238	0.985806	1.09671	0.88232	1.02463	1.18975	0.981348	0.678292	0.79624	1.05712	1.07308	0.6271
K00068	0.812905	0.985422	0.923774	1.1244	0.615337	1.09906	0.864886	0.666222	1.2405	1.00262	0.918317	0.658883	1.07977	1.14418	1.18372	1.11685	1.76038	1.6036	0.94323
K07317	1.14171	0.795867	0.894214	1.13643	1.14105	0.597577	1.04373	1.08204	0.963886	1.0634	1.15546	1.40692	0.923766	0.550897	0.310629	0.661767	2.34133	0.797188	1.84105
K10914	1.0023	1.15131	0.50834	1.26257	0.918369	0.736525	0.88352	0.989383	1.23447	1.40134	1.37852	1.16642	0.632903	1.63881	0.890441	1.52571	1.72811	0.71756	0.363161
K00055	0.984988	1.1348	1.47343	1.40819	0.924065	0.901131	0.760825	0.823513	1.01068	0.97861	0.522038	0.635669	2.05275	1.43416	1.2103	1.22893	1.43603	0.322404	1.37411
K19090	0.943727	1.17243	1.12136	1.04961	1.14857	0.892846	0.645089	0.663606	1.07102	0.543153	0.739614	0.97451	0.969387	1.08988	1.1636	0.525869	1.51065	1.20366	1.10108
