# Supplementary material for: Positive mood-related gut microbiota in a long-term closed environment: a multiomics study based on the “Lunar Palace 365” experiment
Source: Microbiome. 2023 Apr 24;11:88. doi: 10.1186/s40168-023-01506-0 (PMC10124008; doi:10.1186/s40168-023-01506-0)
Supplement: Supplementary file 16 — Additional file 15: Table S3.The key protein groups with VIP score ≥ 1 in more than 50% of the psychological factors. [file 40168_2023_1506_MOESM15_ESM.xlsx]

## Sheet: vip value
Table S3.The key protein groups with VIP score ≥ 1 in more than 50% of the psychological factors
Protein groups	Total Mood Disturbance_POMS	Tension-Anxiety_POMS	Anger-Hostility_POMS	Fatigue-Inertia_POMS	Depression-Dejection_POMS	Confusion-Bewilderment_POMS	Vigour-Activity_POMS	Self-esteem_POMS	SUM_SCL90	Somatization_SCL90	Obsessive-compulsive_SCL90	Interpersonal sensitivity_SCL90	Depression_SCL90	Anxiety_SCL90	Hostility_SCL90	Phobic anxiety_SCL90	Paranoid ideation_SCL90	Psychoticism_SCL90	Additional items_SCL90
NLF009_GL0008728	2.27423	1.01363	1.3105	1.64438	1.27277	2.01124	1.1118	2.3952	1.77143	1.70314	1.94387	1.00204	1.58169	1.17993	1.17189	1.48899	1.12855	2.04996	1.7297
MH0085_GL0001759	2.31113	1.28063	1.44538	1.92444	1.47032	1.09031	1.62059	2.02551	1.79401	1.95588	1.4017	1.2218	1.4858	1.66226	1.01299	1.16582	1.38386	0.757409	1.29204
DLM011_GL0043975	1.09204	2.03172	1.61503	1.12806	1.38372	1.87908	1.05044	1.37051	1.58637	1.53249	1.74265	1.11762	0.988832	1.23117	0.483298	1.82135	1.37567	1.79807	1.20787
MH0284_GL0075022	1.84484	1.05991	1.30336	1.31027	1.06944	1.45335	0.462518	1.77621	1.65957	1.37004	1.34538	1.55773	1.38466	1.08392	1.61214	0.854365	2.13667	1.08527	1.06601
MH0062_GL0028069	1.43072	1.43372	1.42623	1.42601	1.10938	1.2369	0.986824	1.35659	1.48071	1.43921	1.40096	0.935225	1.05379	1.27397	1.0287	1.48907	1.09886	1.03841	1.0362
MH0127_GL0045140	2.37252	1.16572	1.06117	1.7242	1.42424	1.84547	0.594719	2.14341	2.19543	1.93783	2.32703	1.80734	1.40105	1.62423	0.940933	1.60482	1.28702	1.55401	1.00925
T2D-133A_GL0070710	2.13597	1.41095	1.49383	1.72818	1.55864	1.0137	1.50922	1.99927	1.81308	1.74839	1.88425	1.84731	1.52336	1.1673	1.09103	1.12622	0.742918	1.25522	0.996718
ED16A_GL0133189	2.13597	1.41095	1.49383	1.72818	1.55864	1.0137	1.50922	1.99927	1.81308	1.74839	1.88425	1.84731	1.52336	1.1673	1.09103	1.12622	0.742918	1.25522	0.996718
MH0012_GL0150149	1.43072	1.43372	1.42623	1.42601	1.10938	1.2369	0.986824	1.35659	1.48071	1.43921	1.40096	0.935225	1.05379	1.27397	1.0287	1.48907	1.09886	1.03841	1.0362
MH0077_GL0064107	2.37252	1.16572	1.06117	1.7242	1.42424	1.84547	0.594719	2.14341	2.19543	1.93783	2.32703	1.80734	1.40105	1.62423	0.940933	1.60482	1.28702	1.55401	1.00925
MH0139_GL0035592	1.09204	2.03172	1.61503	1.12806	1.38372	1.87908	1.05044	1.37051	1.58637	1.53249	1.74265	1.11762	0.988832	1.23117	0.483298	1.82135	1.37567	1.79807	1.20787
MH0196_GL0093835	1.84484	1.05991	1.30336	1.31027	1.06944	1.45335	0.462518	1.77621	1.65957	1.37004	1.34538	1.55773	1.38466	1.08392	1.61214	0.854365	2.13667	1.08527	1.06601
MH0342_GL0136612	2.29821	1.36543	1.36955	1.58035	1.22386	1.72966	0.497583	1.98278	1.76493	1.40234	1.89537	1.09632	1.22529	1.72014	0.809237	1.87983	1.04107	1.38692	1.20732
MH0354_GL0134825	1.01349	2.51718	2.54111	1.80518	1.14063	1.90695	1.16352	0.773877	1.90726	1.2336	1.34725	1.40504	1.42419	2.39581	1.18881	0.390101	1.65018	1.37806	1.16417
V1.UC7-0_GL0031912	2.68683	1.52926	1.88307	1.98742	1.89295	1.51437	0.736112	2.20537	2.00112	2.01121	1.66574	1.76299	1.88028	1.91555	1.02999	1.18798	1.12211	0.848924	1.03663
MH0076_GL0056447	2.39902	1.79688	1.90146	1.6156	2.02332	1.36678	0.976728	1.89232	1.87347	1.58911	1.53561	2.10721	1.88039	1.80957	0.905694	1.08332	1.31005	1.06554	0.661382
MH0092_GL0137216	2.06157	2.0165	1.70527	2.64661	1.81941	2.12921	1.3211	1.44996	2.71103	2.90068	2.95626	2.95887	1.846	2.4889	0.718272	1.53411	1.34039	0.972797	0.67382
MH0127_GL0041063	2.36119	1.21226	1.58321	1.7828	1.64202	1.13585	1.03776	2.04971	1.71975	1.91831	1.52535	1.31347	1.59785	1.56454	0.850365	1.24245	0.783782	0.957171	1.19385
MH0185_GL0118033	1.74831	1.01798	0.806387	1.40736	0.850166	1.3934	1.94346	1.57405	1.99619	1.7176	1.57272	1.36572	1.33545	1.61926	1.69967	0.938096	1.10094	1.19877	1.72748
NLF013_GL0058544	1.41034	1.31009	1.09407	1.325	1.61687	1.13326	0.48358	0.774708	1.52638	1.08443	1.25837	1.19151	1.19601	1.73683	1.42107	1.17396	1.35875	1.26557	0.691186
MH0267_GL0140264	2.06157	2.0165	1.70527	2.64661	1.81941	2.12921	1.3211	1.44996	2.71103	2.90068	2.95626	2.95887	1.846	2.4889	0.718272	1.53411	1.34039	0.972797	0.67382
MH0309_GL0040133	2.39902	1.79688	1.90146	1.6156	2.02332	1.36678	0.976728	1.89232	1.87347	1.58911	1.53561	2.10721	1.88039	1.80957	0.905694	1.08332	1.31005	1.06554	0.661382
O2.UC29-1_GL0161504	1.41034	1.31009	1.09407	1.325	1.61687	1.13326	0.48358	0.774708	1.52638	1.08443	1.25837	1.19151	1.19601	1.73683	1.42107	1.17396	1.35875	1.26557	0.691186
O2.UC5-1_GL0094660	2.36119	1.21226	1.58321	1.7828	1.64202	1.13585	1.03776	2.04971	1.71975	1.91831	1.52535	1.31347	1.59785	1.56454	0.850365	1.24245	0.783782	0.957171	1.19385
MH0067_GL0070487	1.95071	2.28849	1.91164	1.94112	1.90014	2.66227	0.602043	1.56394	1.74312	2.30792	2.43588	1.22735	0.760039	1.00451	1.39359	2.02743	0.77306	1.4966	0.767735
MH0012_GL0079061	2.06087	1.03579	1.57605	1.8132	1.60773	1.05019	0.477609	1.94994	1.46429	1.69651	1.56644	1.05587	1.32634	0.967297	0.662606	1.08864	1.13272	0.978965	1.05988
MH0127_GL0050335	1.47177	2.18684	2.39776	1.24119	1.52223	2.17445	0.810676	0.675647	1.7064	0.911547	1.66306	2.11422	1.69481	1.33665	0.680114	2.00952	1.28676	1.46681	1.1827
MH0137_GL0055968	1.91189	1.22142	1.34015	1.55105	1.39229	0.992153	1.13592	1.70734	1.64762	1.67349	1.37972	1.396	1.51355	1.54655	1.14036	0.892056	1.07855	0.768874	0.924977
MH0333_GL0093746	1.18762	1.36607	1.04285	1.04305	0.63999	1.35463	0.744992	1.23875	1.46957	1.49439	1.73468	1.11981	1.05311	1.33774	0.472967	1.77595	1.16779	1.15367	0.981014
O2.UC59-2_GL0065307	1.70888	1.09603	1.33317	1.36885	1.30257	0.679155	1.13122	1.47923	1.29891	1.23101	1.17263	1.04571	1.42236	1.21644	1.92267	1.09795	0.539193	0.89406	0.966396
411483.FAEPRAA2165_00243	1.6428	1.05276	1.18349	1.25737	1.21763	0.998435	0.980955	1.57002	1.39826	1.25441	1.12976	1.34887	1.29713	1.19666	1.04405	0.750535	1.13014	0.794107	1.15617
411483.FAEPRAA2165_01392	1.68538	1.0437	1.10925	1.28136	1.19126	1.05247	0.170577	1.47474	1.4593	1.36247	1.21571	1.40519	1.30856	1.29791	1.03229	0.822796	1.15688	0.76398	0.724761
DOF008_GL0044934	2.00409	1.10742	1.30784	1.49532	1.37687	1.03955	0.398383	1.80689	1.65312	1.58585	1.33204	1.52484	1.45244	1.58273	1.18197	0.893229	1.5893	0.966627	0.891608
DOM013_GL0034020	1.85932	1.38331	1.19194	1.3289	1.24462	1.16577	1.38579	1.57821	1.49748	1.39563	1.27013	1.37978	1.31836	1.36465	0.884627	0.844875	1.04781	0.745464	0.813716
MH0131_GL0170216	1.96625	1.22314	1.34399	1.56926	1.37178	0.997632	0.411427	1.74043	1.68611	1.6929	1.42671	1.35921	1.42929	1.65749	1.0503	0.997292	1.29906	1.01686	0.993155
NLF002_GL0028648	2.21768	1.28253	1.35944	1.82116	1.46503	1.07107	0.698744	1.96912	1.59502	1.73822	1.46612	1.19963	1.38663	1.58369	0.73304	1.07715	0.679237	0.686532	1.25758
V1.UC50-1_GL0088032	1.69634	1.79485	1.65855	1.71848	2.09249	1.39579	0.627454	0.99145	1.72915	1.03906	1.38956	1.13132	1.64118	2.12508	1.16023	0.840188	1.3953	1.45815	0.886118
MH0045_GL0023974	1.18762	1.36607	1.04285	1.04305	0.63999	1.35463	0.744992	1.23875	1.46957	1.49439	1.73468	1.11981	1.05311	1.33774	0.472967	1.77595	1.16779	1.15367	0.981014
MH0010_GL0044253	1.68538	1.0437	1.10925	1.28136	1.19126	1.05247	0.170577	1.47474	1.4593	1.36247	1.21571	1.40519	1.30856	1.29791	1.03229	0.822796	1.15688	0.76398	0.724761
MH0060_GL0010879	1.96625	1.22314	1.34399	1.56926	1.37178	0.997632	0.411427	1.74043	1.68611	1.6929	1.42671	1.35921	1.42929	1.65749	1.0503	0.997292	1.29906	1.01686	0.993155
MH0062_GL0065325	1.6428	1.05276	1.18349	1.25737	1.21763	0.998435	0.980955	1.57002	1.39826	1.25441	1.12976	1.34887	1.29713	1.19666	1.04405	0.750535	1.13014	0.794107	1.15617
MH0098_GL0102274	2.00409	1.10742	1.30784	1.49532	1.37687	1.03955	0.398383	1.80689	1.65312	1.58585	1.33204	1.52484	1.45244	1.58273	1.18197	0.893229	1.5893	0.966627	0.891608
MH0131_GL0029846	1.85932	1.38331	1.19194	1.3289	1.24462	1.16577	1.38579	1.57821	1.49748	1.39563	1.27013	1.37978	1.31836	1.36465	0.884627	0.844875	1.04781	0.745464	0.813716
MH0176_GL0040766	1.69634	1.79485	1.65855	1.71848	2.09249	1.39579	0.627454	0.99145	1.72915	1.03906	1.38956	1.13132	1.64118	2.12508	1.16023	0.840188	1.3953	1.45815	0.886118
MH0267_GL0174622	2.21768	1.28253	1.35944	1.82116	1.46503	1.07107	0.698744	1.96912	1.59502	1.73822	1.46612	1.19963	1.38663	1.58369	0.73304	1.07715	0.679237	0.686532	1.25758
MH0271_GL0027344	1.70888	1.09603	1.33317	1.36885	1.30257	0.679155	1.13122	1.47923	1.29891	1.23101	1.17263	1.04571	1.42236	1.21644	1.92267	1.09795	0.539193	0.89406	0.966396
O2.UC22-1_GL0093104	2.06087	1.03579	1.57605	1.8132	1.60773	1.05019	0.477609	1.94994	1.46429	1.69651	1.56644	1.05587	1.32634	0.967297	0.662606	1.08864	1.13272	0.978965	1.05988
O2.UC40-1_GL0203403	1.91189	1.22142	1.34015	1.55105	1.39229	0.992153	1.13592	1.70734	1.64762	1.67349	1.37972	1.396	1.51355	1.54655	1.14036	0.892056	1.07855	0.768874	0.924977
SZEY-44A_GL0053187	1.47177	2.18684	2.39776	1.24119	1.52223	2.17445	0.810676	0.675647	1.7064	0.911547	1.66306	2.11422	1.69481	1.33665	0.680114	2.00952	1.28676	1.46681	1.1827
718252.FP2_24760	1.98161	1.3114	1.3748	1.53011	1.38295	1.14107	0.927633	1.67975	1.61952	1.64067	1.35954	1.39345	1.44482	1.50638	0.924551	0.932399	1.0579	0.851836	0.8644
MH0006_GL0224905	2.25582	1.33319	1.59772	1.65361	1.60415	1.07699	0.904364	1.89856	1.73017	1.86427	1.39293	1.44732	1.63832	1.71413	0.902957	1.05717	0.983012	0.816093	0.99027
MH0187_GL0068074	1.75073	4.35184	2.77897	2.85096	2.34081	4.52035	1.17425	0.866519	1.85598	1.12304	2.53227	2.17562	0.494588	2.10627	0.760744	0.556669	1.7835	2.23654	0.654543
MH0196_GL0108308	2.09321	1.22942	1.37205	1.48405	1.43525	1.25252	0.602058	1.84914	1.56769	1.60822	1.32157	1.44317	1.46801	1.4052	0.989177	0.879318	1.03267	0.710326	0.913678
NLM031_GL0053933	0.982542	1.1196	1.2856	1.65366	1.18793	1.26624	0.841311	1.32679	1.37926	1.11261	1.07214	1.24886	1.34044	1.15613	1.08494	0.52174	0.852103	0.660823	1.39792
411485.FAEPRAM212_02388	1.76347	0.717249	0.794735	1.05409	0.806062	1.68873	0.484228	2.2275	1.56102	1.22149	1.30594	1.31871	1.08037	0.927711	1.36594	0.811995	1.33224	1.90407	1.03481
MH0003_GL0055431	0.574076	2.47032	1.08263	1.70222	1.14964	1.72547	0.703095	0.993306	1.64787	1.40915	1.2101	2.09571	1.6276	1.53488	0.403831	0.879148	1.17189	1.79488	0.716502
MH0161_GL0134265	1.24335	1.07351	1.16743	0.98687	1.38231	1.47534	0.75226	1.01589	1.25409	0.694894	0.978993	0.629972	1.29117	1.67101	0.75843	1.12198	1.5674	1.6616	1.78193
MH0266_GL0109368	1.33137	0.848113	1.1118	1.07228	1.20404	0.713102	0.475917	1.33323	1.18122	1.0681	1.04704	1.08528	1.16191	1.2029	1.56788	0.608052	0.7512	0.880963	1.66095
O2.UC14-2_GL0147652	1.02975	1.403	1.00247	1.26445	1.20391	1.38222	0.720506	0.92857	1.33128	1.05792	1.0718	1.54438	1.25655	1.30928	0.775159	0.490028	0.792578	0.853201	1.03191
O2.UC46-1_GL0046201	1.24389	1.68546	1.20519	0.580408	0.874965	1.76399	0.880038	1.23754	1.21717	0.595067	1.12538	1.08945	1.00156	1.37538	0.39855	2.73245	1.52329	1.95091	0.713165
V1.UC5-3_GL0094758	1.48029	0.800489	1.14855	1.13739	1.17126	1.03614	0.56565	1.22016	1.41128	1.24699	1.12457	1.41788	1.26277	1.14696	1.23032	0.726557	0.993925	0.648079	0.597742
MH0012_GL0139599	1.68738	1.96817	1.41905	1.85021	1.95338	1.54718	1.54319	1.97127	0.772375	1.32269	1.24416	0.283056	0.768087	0.321691	1.63947	0.790269	0.779156	0.958806	1.12487
T2D-140A_GL0033927	1.38868	0.729529	0.817542	0.890966	0.766344	1.41251	1.19197	1.3955	1.32268	0.989333	1.4291	1.3553	1.36473	0.974108	0.699127	1.8806	1.32918	1.69534	1.70857
MH0012_GL0195750	1.24725	1.31956	1.00565	1.14157	1.22262	0.880316	0.333699	1.24175	1.23893	0.820089	1.18893	0.432298	0.952284	1.33794	0.516964	0.877127	1.18818	1.04744	1.48839
MH0086_GL0010398	1.2901	0.896701	0.865867	1.08373	0.976413	1.03335	0.603897	1.12226	1.5771	1.23256	1.53234	1.23765	1.16876	1.3991	0.680513	0.951116	1.31994	1.09074	0.821792
MH0113_GL0080000	1.15937	1.18889	1.25119	1.08872	1.00055	0.511885	1.00679	1.16521	1.14114	0.839416	0.880034	1.32855	1.09631	1.11242	0.800421	0.584112	1.28164	0.63601	0.731061
MH0224_GL0196336	0.323208	2.236	1.74796	1.42243	1.76833	1.41095	0.851854	1.17556	1.04469	1.0102	1.10801	1.25091	1.67665	0.828274	0.358472	1.54377	0.589836	0.685397	0.741126
MH0342_GL0095647	1.22521	1.04132	1.225	1.33454	1.2396	0.914645	0.519892	1.23717	1.32501	1.16565	1.04406	1.30291	1.45911	0.959731	1.24414	0.767184	0.723087	0.548785	0.948774
MH0382_GL0147621	1.75726	0.954556	1.14186	1.51379	1.20321	0.797519	0.397583	1.74704	1.28926	1.28102	1.20879	1.49479	1.3294	0.943656	1.17783	0.729614	0.686947	0.664013	1.11216
N085A_GL0019946	1.22396	0.924659	1.24316	1.09818	1.20405	0.564899	1.01024	1.17424	1.19601	1.02166	0.899975	1.01653	1.28175	0.93445	0.704752	1.03295	0.560644	0.950482	1.12746
NLM031_GL0051614	1.41859	1.76541	1.43222	1.19466	1.51315	1.31099	0.746537	1.12847	1.04881	0.631895	0.760453	0.835206	1.07141	0.857488	1.10318	1.27708	1.56907	0.934797	0.931424
T2D-12A_GL0008365	1.61951	1.0099	0.835349	1.2464	0.833551	1.14621	0.504598	1.41594	1.39329	1.17694	1.40707	0.873564	0.853154	1.18314	0.708217	1.12995	0.958296	1.07898	1.08385
MH0274_GL0044406	1.04299	0.885029	1.10014	1.09624	1.12329	0.815707	0.975271	1.08592	1.25232	1.15041	0.926224	1.18559	1.40996	0.835244	1.10176	0.606708	0.612719	0.457603	1.23363
T2D-34A_GL0137295	1.57033	0.907682	1.03603	1.15876	1.06738	0.941041	0.586568	1.4834	1.2173	1.10868	1.03944	1.18059	1.12718	1.02325	0.971474	0.662683	0.956235	0.649782	0.768119
MH0160_GL0075800	1.04792	1.34874	1.54342	1.10122	0.981409	1.11996	1.04264	1.0765	1.24566	0.914369	1.11916	1.29765	0.797249	1.01295	0.879892	0.531563	0.853413	0.926348	0.611918
MH0227_GL0142400	1.31264	1.41453	1.11746	1.01868	1.0546	1.31196	0.262888	1.03811	0.8486	0.78331	1.01347	1.23403	1.00357	0.859238	0.836546	0.467032	0.754762	0.648864	1.22995
MH0247_GL0171675	0.512064	0.660473	1.23981	1.41078	1.62514	1.07411	0.555196	0.853139	1.03261	0.575683	0.967603	1.74996	1.14443	1.09043	0.307307	1.27606	1.02473	2.00236	0.556277
MH0275_GL0158759	1.24504	0.96353	1.01218	1.00847	1.36478	1.07004	0.724056	0.956857	1.26429	0.593594	0.787112	1.09483	1.17492	0.996856	1.59549	0.690521	1.36053	1.453	0.850854
N033A_GL0008339	1.55439	0.975931	1.17896	1.40326	1.03752	1.49581	1.0549	1.49582	1.35049	1.25656	1.27043	1.59435	0.823615	0.767557	0.740076	0.551316	0.875251	0.860273	0.514738
N037A_GL0103212	1.00769	1.03592	1.3282	1.24902	1.07192	0.73896	0.51452	1.54673	1.25362	1.26932	0.834856	1.10899	1.39064	0.99225	1.04933	0.782181	0.889765	0.665056	0.647636
NLF005_GL0048109	1.09169	0.884072	1.13964	1.15263	1.18178	0.88127	0.84355	1.09165	1.27948	1.17546	0.943749	1.19744	1.49228	0.848878	1.13539	0.668017	0.734718	0.465218	1.17757
NOM025_GL0011089	1.59545	1.35669	1.43189	1.55203	1.40242	0.590939	0.857941	1.95453	1.34087	1.01489	1.32788	1.55955	1.22185	0.386551	0.785492	0.605596	0.894791	0.77621	0.56289
O2.UC51-2_GL0220641	1.58398	1.75205	1.32051	1.56222	1.7938	0.990773	0.342673	1.76148	1.22093	1.06006	1.7018	0.730797	1.04691	0.930441	0.505724	0.772318	0.720528	1.255	0.876054
V1.CD18-3_GL0016916	1.05588	1.09075	0.854417	0.946013	1.02493	1.1574	0.437504	0.710629	1.25783	0.955672	1.43698	0.964166	0.840239	1.06065	1.15625	1.14633	1.17747	1.27239	0.679014
V1.FI04_GL0199047	1.39674	0.868274	1.03672	1.13193	0.961167	0.684169	0.372521	1.41881	1.20697	1.26544	1.26776	1.09012	1.17953	1.13355	0.384235	1.16005	0.531587	0.649804	0.840907
V1.UC49-0_GL0039047	1.17421	1.8779	2.71684	1.31464	1.51173	1.40355	1.75428	1.14483	0.695663	0.391395	0.647985	0.434566	1.19213	0.34029	1.19446	0.829657	0.527008	0.566706	2.15932
SZEY-74A_GL0087692	0.854776	0.781307	0.976696	1.35106	1.20879	0.401528	1.42169	0.667898	1.32437	1.48435	1.69006	1.68309	0.426045	1.07683	1.21083	0.654123	0.552467	1.32469	0.742398
MH0271_GL0029746	1.37302	0.88654	1.35175	1.33039	1.17645	0.817652	0.753065	1.38202	1.33217	0.874068	1.08367	0.919769	1.36409	0.970354	1.45336	0.571563	1.2246	0.912764	0.855554
V1.CD42-0_GL0027411	1.09915	0.739762	0.51844	0.92795	1.03244	0.974438	0.639411	1.2849	1.08252	1.16664	1.05873	0.976765	1.32787	0.532458	0.75025	1.24134	0.643348	1.01378	2.34813
MH0335_GL0092924	0.17754	0.553635	0.689759	1.1639	0.729414	0.83528	0.961731	0.895552	1.42032	1.07529	0.764899	1.88423	1.92472	1.65411	1.06522	0.648058	1.08394	2.10713	1.29698
V1.CD24-0_GL0085096	1.29853	0.768847	0.80759	1.07945	0.799681	1.03401	1.13135	1.10814	1.16492	0.957576	1.08581	0.636255	0.695389	0.867178	0.721215	0.794444	1.05619	1.03586	1.0162
MH0008_GL0025046	0.220762	1.64977	0.666442	1.22277	0.858653	1.24535	0.877393	0.993236	1.42949	1.49718	1.21935	1.46096	0.602325	1.17194	0.549661	0.755309	1.59205	1.61288	0.799122
MH0060_GL0053421	0.652739	2.05404	2.35912	1.17798	2.23916	0.865567	0.64805	0.468365	1.10672	0.519862	0.383051	1.06214	2.18246	0.550785	0.667381	0.206852	3.30892	1.96326	1.0465
MH0092_GL0036208	1.25964	0.733451	0.861722	0.885564	0.80356	1.09962	1.58855	1.03228	1.12064	0.643122	1.08883	0.448727	0.758697	1.34253	0.702152	0.79144	1.00414	1.41142	1.04766
MH0161_GL0039629	1.34215	0.754296	0.819892	1.37918	0.874798	1.1096	0.728823	1.02171	1.38809	1.3842	1.37305	0.894864	0.863584	0.98051	0.748054	1.08337	1.05058	1.06044	0.877758
MH0212_GL0055109	0.443781	1.31795	0.44502	1.25791	0.575141	1.50683	0.555791	0.650953	1.38411	1.17778	1.35288	1.27645	0.687634	1.69429	0.435714	1.41319	0.947154	1.80869	0.709876
MH0212_GL0055116	0.587106	1.01196	1.20377	0.779717	0.6222	1.0363	0.414525	0.781306	1.07158	0.854599	1.21385	1.0836	0.729595	0.970193	1.20314	1.17114	1.01795	2.90507	0.482756
MH0270_GL0103434	0.686604	0.54663	0.554234	0.554413	0.349702	1.04236	1.43418	0.505283	1.79561	1.37658	1.84811	2.32608	1.37253	1.4108	0.932571	1.30886	1.82174	0.686573	0.9013
MH0375_GL0133051	0.925161	0.32692	1.15921	1.02939	0.875436	1.24041	1.77065	1.12822	0.808888	1.56188	0.897579	0.685817	1.34548	0.493301	1.38065	1.11625	0.731242	1.2277	0.549819
NLM031_GL0022560	1.27514	1.16346	1.18591	1.06182	1.2981	1.77332	0.987266	0.72181	1.11786	0.422541	0.896669	0.96004	0.981381	1.26235	0.799456	0.682818	1.15763	1.29218	0.886625
O2.UC38-0_GL0047782	1.06573	0.831283	1.00114	0.781839	0.570293	1.53924	0.835547	0.779972	1.46091	0.874217	1.77537	0.731788	1.12242	1.76156	0.742226	1.06677	1.43795	2.12894	0.847667
V1.FI07_GL0025270	1.12855	0.885733	1.15068	1.13903	1.19842	0.884748	0.730448	1.21702	1.2798	1.13852	0.938308	1.24072	1.5352	0.848211	1.12959	0.652198	0.845484	0.472579	0.999099
V1.FI13_GL0044190	0.88882	0.291671	1.1311	1.08722	0.601041	0.507997	1.28627	1.30514	1.0228	2.24838	1.82198	0.761625	0.847927	0.292094	1.39512	2.83403	1.07294	0.972138	0.642846
