# Supplementary material for: Positive mood-related gut microbiota in a long-term closed environment: a multiomics study based on the “Lunar Palace 365” experiment
Source: Microbiome. 2023 Apr 24;11:88. doi: 10.1186/s40168-023-01506-0 (PMC10124008; doi:10.1186/s40168-023-01506-0)
Supplement: Supplementary file 17 — Additional file 16: Table S4. Prediction of potential psychobiotics with PLS regression models based on metabolites. (xlsx 12 kb). [file 40168_2023_1506_MOESM16_ESM.xlsx]

## Sheet: Sheet1
Supplementary Table S4. Prediction of potential psychobiotics with PLS regression models based on metabolites
Mood	metabolites
	Q2	P	R
POMS
s__Eubacterium rectale	0.9886	<0.0001	0.871082
s__Eubacterium rectale CAG:36	0.9896	<0.0001	0.975033
s__Roseburia inulinivorans	0.9964	<0.0001	0.944767
s__Bacteroides uniformis	0.9804	<0.0001	0.49959
s__Roseburia inulinivorans CAG:15	0.9433	<0.0001	0.651387
s__Faecalibacterium prausnitzii	0.9399	<0.0001	0.937809
Q2: Goodness of prediction based on leave-one-out cross-validated PLS regression;
R,P: Spearman’s correlation coefficient (R) and P-values.
