# Supplementary material for: Positive mood-related gut microbiota in a long-term closed environment: a multiomics study based on the “Lunar Palace 365” experiment
Source: Microbiome. 2023 Apr 24;11:88. doi: 10.1186/s40168-023-01506-0 (PMC10124008; doi:10.1186/s40168-023-01506-0)
Supplement: Supplementary file 18 — Additional file 17: Table S5.The key metabolites with VIP score ≥ 1 in all the potential psychobiotics. [file 40168_2023_1506_MOESM17_ESM.xlsx]

## Sheet: vip value
Table S5.The key metabolites with VIP score ≥ 1 in all the potential psychobiotics
Metabolites	s__Eubacterium rectale	s__Eubacterium rectale CAG:36	s__Roseburia inulinivorans	s__Bacteroides uniformis	s__Roseburia inulinivorans CAG:15	s__Faecalibacterium prausnitzii
glycidyl oleate	3.16065	2.73204	2.07724	2.78377	2.0188	1.05782
1,28-Octacosanediyl (2E,2'E)bis[3-(3-hydroxy-4-methoxyphenyl)acrylate]	3.12776	3.03288	1.73864	3.29234	2.18254	1.07184
Tyramine	3.07232	2.6399	1.62317	2.70306	2.57541	1.1317
15S-hydroxyeicosatrienoic acid	3.02985	3.09529	1.50559	3.0933	2.80926	1.00118
(+)-castanospermine	3.02747	2.47377	1.67401	2.80395	1.88411	1.25489
Tryptamine	2.87485	2.44496	1.29828	2.43093	2.52822	1.15323
3-Methyl-5-[(1S,2R,4aR)-1,2,4a,5-tetramethyl-7-oxo-1,2,3,4,4a,7,8,8a-octahydro-1-naphthalenyl]pentanoic acid	2.86523	2.46812	1.40597	2.51059	2.60886	1.04761
N(alpha)-citryl-N(epsilon)-acetyl-N(epsilon)-hydroxylysine	2.82133	2.32145	1.43298	2.45817	2.6687	1.00832
Dehydrorabelomycin	2.79261	2.44055	1.34037	2.43349	2.46338	1.02439
N-Acetyl-L-glutamic acid	2.78355	2.61207	2.1558	2.45807	2.15075	1.01098
(3beta,12beta)-3-(beta-D-Glucopyranosyloxy)-12-hydroxydammar-24-en-20-yl 6-O-beta-D-xylopyranosyl-beta-D-glucopyranoside	2.74999	2.60856	1.59533	2.51763	2.22453	1.00581
(2S)-1-Hydroxy-3-(pentadecanoyloxy)-2-propanyl (6Z,9Z,12Z,15Z)-6,9,12,15-octadecatetraenoate	2.73032	2.53271	2.14282	2.5713	3.08144	1.1475
20-Oxopregn-5-en-3-yl hydrogen sulfate	2.69718	2.46969	1.34689	2.33725	2.00426	1.30775
L-Histidine	2.68547	2.40392	1.96165	2.31154	2.20301	1.0151
Histamine	2.64342	2.35581	1.72252	2.1938	2.53102	1.05674
fluthiacet	2.61597	2.33007	1.34508	2.31202	2.21721	1.0487
2-phytyl-1,4-dihydroxynaphthalene	2.55127	2.23166	1.08509	2.26754	2.41945	1.05184
5-Hydroxydecanoic acid	2.52373	2.43102	1.58959	2.35478	2.42485	1.61721
Repirinast	2.51301	2.29927	1.62247	2.12648	2.23026	1.04855
moiramide B	2.50649	2.09225	1.63152	2.3077	2.0336	1.45017
Osthol	2.49679	2.31069	1.67955	2.23016	2.55348	1.09612
Prazepam	2.48194	2.295	1.83116	2.17193	1.65268	1.18491
1733342	2.4816	2.20618	1.22785	2.03908	2.21953	1.0225
Xanthurenic acid	2.48041	2.29096	1.69868	2.16359	2.17872	1.18051
Hycanthone	2.47144	2.03244	1.28763	2.13489	2.15896	1.39333
(3Z)-3-({6-[2-(Dimethylamino)ethyl]-4-methoxy-1,3-benzodioxol-5-yl}methylene)-6,7-dimethoxy-1-isoindolinone	2.46871	2.03916	1.21774	2.09849	2.0789	1.3878
2145	2.46162	2.23339	1.29137	2.0809	3.02495	1.04062
3222	2.43484	2.01953	1.28041	2.09161	2.1771	1.2704
Glycine	2.4258	2.22782	1.71419	1.95081	2.41258	1.0652
4',5,6,7-Tetramethoxyflavanone	2.41666	2.33833	1.49034	2.51073	2.2372	1.28643
7042400	2.39179	2.34286	1.62714	2.08379	1.74347	1.15156
(13Z,16Z,19Z)-docosatrienoic acid	2.39129	2.14815	1.2912	2.02808	1.6413	1.31649
Methylmalonic acid	2.38678	2.46731	1.598	2.28765	2.06164	1.27723
Butyric acid	2.3772	2.22023	1.43551	2.02681	1.82276	1.07399
epicatechin	2.35937	2.37654	1.38977	2.21714	2.34909	1.24659
nicotianamine	2.35401	2.28207	1.35366	2.01444	1.87533	1.25743
amiloxate	2.3477	2.29046	1.4647	2.09174	2.26381	1.15638
L-Aspartic acid	2.33447	2.14689	1.4392	2.04468	2.13139	1.20449
(Z)-thiofanox	2.32691	2.24474	1.21484	1.94752	1.66554	1.16673
2-[(2R,4aS,6R,7R,8aR)-6,7-Dihydroxy-4a-methyl-8-methylenedecahydro-2-naphthalenyl]-2-propanyl beta-D-glucopyranoside	2.31635	2.0018	1.17912	2.04471	2.82055	1.03942
Chamazulene	2.30909	2.19332	1.34537	2.12335	1.54241	1.32641
Docosahexaenoic acid	2.30071	2.22337	1.60307	2.25135	1.90003	1.04494
(4S)-4-[(2E)-2-Octenoyloxy]-4-(trimethylammonio)butanoate	2.29234	2.02673	1.2654	1.94513	1.79952	1.11888
5-[(1S,2R,4aR)-5-(Hydroxymethyl)-1,2,4a-trimethyl-1,2,3,4,4a,7,8,8a-octahydro-1-naphthalenyl]-3-methylpentanoic acid	2.28786	2.2441	1.55156	1.95576	2.30638	1.12233
2,3,5-Trimethyl-6-[4-(methylsulfanyl)butyl]pyrazine	2.28228	2.25494	1.36923	1.98412	2.23551	1.20571
Cortisol	2.28168	2.53851	1.80715	2.19489	1.79505	1.14339
3477	2.27588	2.07531	1.4999	1.79752	2.4955	1.11458
L-(+)-Tartaric acid	2.26603	2.03144	1.54407	1.97771	1.83063	1.29664
1-heptadecanoyl-sn-glycero-3-phosphate	2.26373	2.45132	1.53144	2.6429	1.50851	1.11897
1-O-[(3alpha,5beta,7alpha)-3,7-Dihydroxy-24-oxocholan-24-yl]-beta-D-galactopyranose	2.25277	2.02649	1.01545	2.00874	2.8697	1.09766
Cipemastat	2.25171	1.85234	1.22859	2.29223	2.00558	1.18058
Medrogestone	2.25158	2.22625	1.45063	1.898	2.08455	1.2268
L-Aspartic acid	2.24842	2.16236	1.17368	1.90671	1.67942	1.18468
Terbacil	2.24006	2.16588	1.22853	1.84935	1.49469	1.32589
(1S,2R,7R,8R,11R,12R)-12-Methyl-6-methylene-17-oxa-14-azahexacyclo[10.6.3.1~5,8~.0~1,11~.0~2,8~.0~14,18~]docos-7-yl acetate	2.23952	2.11597	1.50369	2.3116	2.21312	1.11107
4-[(3,3-Dimethyl-2-oxiranyl)(hydroxy)methyl]-1,6-dihydroxy-3,5-dimethoxy-10-methyl-9(10H)-acridinone	2.23725	2.42238	1.14713	2.05715	1.64033	1.24533
Cortisol	2.23137	2.11093	1.33789	2.01466	2.14286	1.23323
aspergillic acid	2.22735	2.23172	1.73767	1.91894	1.70903	1.48423
Oleoylethanolamide	2.21133	2.27773	2.56251	2.14429	1.77266	2.42887
hymecromone	2.21132	2.12373	1.67818	1.9773	1.43952	1.00571
Mevalonic acid	2.20901	2.1801	1.33642	1.84565	1.69876	1.18974
(5R,6S,7S)-6-methoxy-5-methyl-7-(methylamino)-6,7,8,9,15,16-hexahydro-5H,14H-5,9-epoxy-4b,9a,15-triazadibenzo[b,h]cyclonona[1,2,3,4-jkl]cyclopenta[e]-as-indacen-14-one	2.20048	2.09065	1.17236	1.82973	1.75651	1.18843
Cholic acid	2.18994	1.8271	1.97054	2.15678	1.56945	1.17579
7369	2.18853	1.85643	1.23447	2.23617	1.53733	1.19121
Val-Met	2.18771	2.1206	1.28031	1.91602	2.88567	1.01645
3-O-(3-Methylbutanoyl)-beta-D-fructofuranosyl 2-O-acetyl-3-O-dodecanoyl-alpha-D-glucopyranoside	2.18237	2.16965	1.39749	1.81453	2.22646	1.15685
3-(2-Methyl-3-furylthio)-4-heptanone	2.17109	2.17197	1.85317	2.24656	1.7192	1.34982
2-Hydroxyfelbamate	2.16924	2.28326	1.88596	2.19872	1.76778	1.20403
UNII:V9Q7UUZ15U	2.16439	1.95461	1.77254	2.02874	2.33194	1.51904
3854	2.16115	2.09088	1.38249	1.84636	1.39141	1.07265
Sulfacytine	2.15739	2.02985	1.10403	1.90442	3.06529	1.15359
(3beta,22E)-Ergosta-5,7,22-trien-3-yl alpha-D-glucopyranoside	2.13634	1.95239	1.11537	1.82647	1.95861	1.14259
N~2~-[2-(Carboxymethyl)-2-hydroxy-3-methoxy-3-oxopropanoyl]arginine	2.13177	1.99734	1.41113	1.85329	1.84446	1.17002
Succinic anhydride	2.12466	2.04705	1.08058	1.8778	1.38896	1.01384
alpha-D-Xylopyranosyl-(1->6)-[alpha-D-xylopyranosyl-(1->6)-beta-D-glucopyranosyl-(1->4)]-beta-D-glucopyranose	2.11835	1.98122	1.28256	1.81305	2.17879	1.23212
morindaparvin A	2.10971	1.90374	1.03171	1.86072	1.58262	1.1766
Serotonin	2.10622	1.91067	1.22205	1.75801	1.37172	1.0248
1806732	2.1062	1.79223	1.64597	2.06335	2.42915	1.01538
Triethylamine	2.10306	2.36207	1.15945	1.95854	2.85605	1.08633
Methyl 11-(6-oxabicyclo[3.1.0]hex-2-yl)undecanoate	2.09368	2.09373	1.6617	1.82526	1.72293	1.18796
Arachidonic acid	2.08681	2.10323	1.55593	1.82992	1.71517	1.2585
4033747	2.07557	1.7788	1.04662	1.75372	1.75597	1.23714
tarazepide	2.07222	2.02352	1.26504	1.85282	1.51971	1.26609
VIRILON	2.06489	2.08212	1.59803	1.95499	1.79939	1.33405
4-Cyano-4-[3-(cyclopentyloxy)-4-methoxyphenyl]cyclohexanecarboxylic acid	2.06407	1.84351	1.92814	2.25525	1.73079	1.10355
3beta-Fluoro-5beta-pregnan-20-one	2.0638	2.0036	1.27584	1.7425	1.24963	1.19826
11-Deoxy prostaglandin F2β	2.05868	2.03343	1.39984	1.75408	1.26242	1.19014
Paraldehyde	2.05517	2.02012	1.23679	1.80925	1.54492	1.14312
L-Tyrosine	2.04982	2.20439	1.52864	2.00858	2.03077	1.77088
His-pro	2.04369	2.03074	1.32291	1.88938	1.84853	1.21642
THTA	2.03911	1.98078	1.18341	1.71342	1.67724	1.44629
Diosgenin	2.02844	1.97177	2.07192	1.77612	1.3884	2.29051
Olaquindox [BAN:INN]	2.02743	1.75769	1.00619	1.56529	1.76037	1.0968
2-[(5Z,8Z,11Z,14Z)-5,8,11,14-Icosatetraenoyloxy]-3-(pentadecanoyloxy)propyl (4Z,7Z,10Z,13Z,16Z,19Z)-4,7,10,13,16,19-docosahexaenoate	2.02066	2.11325	1.51394	1.80464	1.14847	1.03895
N-[3-Carboxy-2-(carboxymethyl)-2-hydroxypropanoyl]glutamic acid	2.00976	2.00335	1.52606	1.62502	1.46514	1.11487
Schisandrin	2.00581	1.96333	1.16254	1.7035	1.08477	1.25612
Sakuranin	2.0017	2.07039	2.40164	1.70682	2.02386	1.90769
(1S,3R,4S,9R,13S,14R)-13-Hydroxy-9-(hydroxymethyl)-3-[(2S,5S)-5-(3-hydroxyphenyl)-5-methoxy-2-pentanyl]-4,14,16,16-tetramethyl-2,6,10,17-tetraoxatricyclo[11.3.1.1~1,5~]octadecane-7,11-dione	2.001	2.02318	1.25548	1.88667	2.42712	1.29089
Cuauhtemone	1.99739	2.19242	1.82896	1.99694	1.71145	1.36236
(3S,5R,6R)-3,5-dihydroxy-6,7-didehydro-5,6-dihydro-12'-apo-beta-caroten-12'-al	1.993	1.92544	1.32426	1.74367	1.08257	1.02393
4-[(2-Isopropyl-5-methylcyclohexyl)oxy]-4-oxobutanoic acid	1.98761	1.95373	1.26598	1.71509	1.93313	1.14523
1-palmitoylglycerone 3-phosphate	1.98507	1.85892	1.06493	1.69589	2.35808	1.06847
4-Undecylbenzenesulfonic acid	1.97832	1.90816	1.89378	1.63066	1.40043	1.03518
all-trans-hexaprenyl diphosphate	1.96594	1.85757	1.0211	1.66924	1.99333	1.25012
3415	1.96148	1.74646	1.50075	1.72275	1.33624	1.00999
Visnagin	1.95413	1.67653	1.59004	1.58147	1.14266	1.03653
(2R,3S,3'S)-2,3,3'-Trihydroxy-beta,beta-carotene-4,4'-dione	1.95363	1.8129	1.16773	1.77274	2.10654	1.06656
Hydroxyamphetamine	1.93365	2.09067	1.33855	1.71159	1.73832	1.49173
Propionic acid	1.9307	1.9839	1.34022	1.5901	1.65429	1.66728
4-(Diphenylmethyl)-N-((6-methyl-2-pyridinyl)methylene)-1-piperazinamine	1.92904	2.37021	1.53831	2.09833	1.48585	1.15867
melicopicine	1.91921	2.00746	1.37942	1.63546	1.26657	1.61708
Makisterone A	1.91705	2.03651	1.58794	1.71001	1.09004	1.08947
LysoPC(18:3(9Z,12Z,15Z))	1.90453	2.00159	1.20114	1.60547	1.39812	1.12186
1-(Decanoyloxy)-3-(octanoyloxy)-2-propanyl tridecanoate	1.89425	1.78849	1.8908	1.45987	1.95485	1.82868
Rhaponticin	1.88955	2.00106	1.39919	1.72797	1.91157	1.45586
2-Amino-4-hydroxy-7,8-dihydro-6-pteridinecarboxamide	1.88612	1.80198	1.22412	1.52167	1.58145	1.04818
(2alpha,3beta,5xi,6beta,9xi)-2,3,6,23-Tetrahydroxyurs-12-en-28-oic acid	1.88197	1.97417	1.43134	1.70628	1.92733	1.19304
ETHYL VANILLIN PROPYLENE GLYCOL ACETAL	1.87728	1.88062	1.22516	1.53472	1.52436	1.00612
Nisoxetine	1.874	1.7877	1.15474	1.43841	2.29391	1.01442
Nicomol	1.87386	1.93726	1.31718	1.64918	2.22668	1.63321
L-Glutamic acid	1.87375	1.8507	1.91961	1.63392	1.6533	1.82772
Secnidazole	1.87286	1.77463	1.43992	1.51591	1.71878	1.04765
Alanylclavam	1.8585	1.88518	1.12077	1.70752	1.24031	1.04461
Iprobenfos	1.85821	1.66467	1.67	1.90858	1.83332	1.02393
7beta-hydroxytaxusin	1.8578	1.86989	1.04158	1.67086	2.67509	1.04272
1-(4-Hydroxy-3-methoxyphenyl)-3,5-decanediyl diacetate	1.85166	1.69501	1.50396	1.76455	1.81913	1.31135
methaphenilene	1.85158	1.76159	1.10026	1.66875	2.49375	1.00952
Dexylosylpradimicin C	1.85022	1.60594	1.88605	1.801	1.53385	1.36808
3-Methyl-3-phenylazetidine	1.84924	2.09403	1.72711	1.93962	1.56833	1.54974
(5alpha,11beta,17beta)-9-Fluoro-11,17-dihydroxy-17-methylandrostan-3-one	1.84865	2.20723	1.34834	1.91546	1.13623	1.11715
Fluticasone propionate	1.84449	1.9319	1.67672	1.74475	1.31992	1.27371
4-(2-Hydroxyethyl)phenyl hydrogen sulfate	1.84136	1.75298	1.29354	1.74224	2.50641	1.47512
(1Z)-N-[(2S,3S,4R,8E)-1,3,4-Trihydroxy-8-octadecen-2-yl]hexadecanimidic acid	1.83345	1.61263	1.22293	1.56777	1.46876	1.03878
Indolyl-3-acryloylglycine	1.8261	1.70724	1.73657	1.29006	1.92514	1.08414
3-O-beta-D-galactosyl-sn-glycerol	1.82521	1.99264	1.47598	1.89639	1.59649	1.07846
Retinyl acetate	1.81659	1.73146	1.66424	1.61769	1.75945	1.7225
Magnoline	1.81465	1.87032	1.21847	1.53822	1.31056	1.17839
3-Methylthiofentanyl	1.81294	1.78038	1.06194	1.54266	1.03241	1.17044
lamifiban	1.81272	1.95958	1.36336	1.98085	1.43539	1.1409
4-Hydroxydebrisoquin	1.80498	2.0285	1.08103	1.90655	1.259	1.09234
(2R,3R)-N-{4-[(Diaminomethylene)amino]butyl}-5-[(1E)-3-({4-[(diaminomethylene)amino]butyl}amino)-3-oxo-1-propen-1-yl]-2-(4-hydroxyphenyl)-2,3-dihydro-1-benzofuran-3-carboxamide	1.80376	1.89009	1.18837	1.45653	1.60466	1.5037
Bayer E 39 Soluble	1.80164	1.46653	1.0194	2.30843	1.41432	1.51028
epsilon-Caprolactone	1.79579	1.8696	1.18361	1.44151	1.16669	1.28426
Pentadecanoic acid	1.79271	1.75941	1.13997	1.48807	1.19083	1.15757
(2R)-1-{[(2-Aminoethoxy)(hydroxy)phosphoryl]oxy}-3-hydroxy-2-propanyl (6Z,9Z,12Z,15Z)-6,9,12,15-octadecatetraenoate	1.77435	1.68847	1.45126	1.64326	2.4394	1.43567
Penicillin A	1.77271	1.51007	1.66809	1.68359	1.30266	1.62087
Methyl 11-(6-oxabicyclo[3.1.0]hex-2-yl)undecanoate	1.77108	1.74129	1.7651	1.55017	1.12542	1.37252
4-Allyl-2-methoxyphenyl palmitate	1.76658	1.80528	1.35989	1.66687	1.44882	1.44517
GSK4716	1.76316	1.95669	1.60271	1.72449	1.25854	1.0605
(Z)-N-{(2S)-2-Amino-1-hydroxy-3-[(Z)-(hydroxy{(2R,3R)-3-[hydroxy(imino)methyl]-2-oxiranyl}methylene)amino]propylidene}-L-valine	1.7553	1.60914	1.04186	1.44205	2.95536	1.3452
(1S,2S,3R,4S,5R,6S)-2,3,4,6-Tetrahydroxy-5-methoxycyclohexyl alpha-D-galactopyranoside	1.75023	1.84615	1.19539	1.69104	1.86182	1.03848
Pimobendan	1.74312	1.92632	1.32183	1.58236	1.21988	1.18291
diclocymet	1.74163	1.73431	1.57913	1.48425	1.51262	1.32554
Medrogestone	1.73946	1.70261	1.29936	1.27894	1.59111	1.01287
Saikosaponin A	1.73938	2.13331	1.46624	1.48479	1.03908	1.64115
1-{14,15-Bis[(3,4-dicarboxybutanoyl)oxy]-3,5,10-trihydroxy-12,16-dimethyl-2-icosanyl}-3-hydroxypyridinium	1.73195	1.86371	1.27998	1.44071	1.71375	1.31379
Secogalioside	1.72697	1.25461	1.43346	1.47393	1.06905	1.06817
Pyruvic acid	1.72636	2.1217	1.30109	1.76682	1.50491	1.59524
DIGITOGENIN	1.72612	1.5959	1.074	1.64604	1.92114	1.46737
(11cis,13cis,13'cis)-1,2,7,7',8,8',11',12'-Octahydro-1,2-epoxy-psi,psi-carotene	1.72516	1.50993	1.17067	1.71162	2.59224	1.095
Kynurenic acid	1.72024	2.16014	1.49268	1.73543	1.13605	1.48632
2-amino-2-deoxy-D-glucopyranose 6-phosphate	1.71791	1.76825	1.15282	1.66217	1.37431	1.13547
2-(2,4-Dichlorophenyl)-1,3-di(1H-1,2,4-triazol-1-yl)-2-propanol	1.7175	1.61212	1.04165	1.32926	1.50587	1.52028
3-[(12-Hydroxyoctadecanoyl)oxy]-4-(trimethylammonio)butanoate	1.71703	1.86566	1.57819	1.58861	1.72336	1.29513
triflubazam	1.7154	1.4203	1.68255	1.58455	1.39149	1.26443
1886839	1.70637	1.73901	1.10311	1.51534	1.92077	1.27813
(2R)-1-[(5Z,8Z,11Z,14Z)-5,8,11,14-Icosatetraen-1-yloxy]-3-(phosphonooxy)-2-propanyl acetate	1.69587	1.66246	1.24905	1.48054	1.54542	1.22706
N-[(10Z)-7-Isobutyl-3-isopropyl-5,8-dioxo-2-oxa-6,9-diazabicyclo[10.2.2]hexadeca-1(14),10,12,15-tetraen-4-yl]-N~2~,N~2~-dimethylisoleucinamide	1.69551	1.38479	1.55799	1.5766	1.40674	1.32111
N-Methyl-2-{2-[(1S,9R,10S,15R,16R)-12,14,14,19-tetramethyl-8,19-diazapentacyclo[7.7.3.0~1,9~.0~2,7~.0~10,15~]nonadeca-2,4,6,11-tetraen-16-yl]-1H-indol-3-yl}ethanamine	1.69525	1.51773	1.60547	1.76842	1.30036	1.46581
3-[(3-Hydroxydecanoyl)oxy]-4-(trimethylammonio)butanoate	1.6882	1.90178	1.17791	1.58151	1.61605	1.26763
Kaempferol 3-O-[6-(4-coumaroyl)-beta-D-glucosyl-(1->2)-beta-D-glucosyl-(1->2)-beta-D-glucoside]	1.68391	1.91053	1.48641	1.61966	1.5098	1.65497
D-(-)-Morphine	1.68337	1.93082	1.33194	2.04362	1.30927	1.70196
Docosahexaenoic acid	1.68236	1.8347	1.32022	1.49844	1.59471	1.27652
3,3'-[7,12-Bis(carboxymethyl)-3,7,12,17-tetramethyl-8,13-dioxo-7,8,12,13-tetrahydroporphyrin-2,18-diyl]dipropanoic acid	1.68108	1.92478	1.01314	1.5332	2.02577	1.52684
1-[(1Z,9Z)-octadecadienyl]-sn-glycero-3-phosphocholine	1.67131	1.96043	1.45284	1.75477	1.56937	1.16928
ATEE	1.67025	1.61703	1.36983	1.57388	1.15093	1.14459
Niraparib	1.66374	1.8336	1.02764	1.34562	1.21742	1.2171
MU-Ac	1.65994	1.73421	1.35866	1.80653	1.1741	1.45426
O-pentadecanoylcarnitine	1.65761	1.66612	1.3147	1.69519	1.41804	1.18583
Metildigoxin	1.65514	1.75282	1.10972	1.37251	2.12873	1.31723
N-Methylanthranilamide	1.65422	2.04815	1.11079	1.9267	2.12631	1.38163
Isopropyl unoprostone	1.64748	1.8388	1.70582	1.67345	1.30461	1.91987
Mepindolol	1.64444	1.68155	1.62738	1.30438	1.2292	1.22778
YWA1	1.6374	1.66041	1.9082	2.34709	1.57109	1.09113
(+/-)-Tropinone	1.63268	1.6483	1.4122	1.38012	1.4052	1.42599
7-Chloro-3,5,6,8-tetramethoxy-2-(4-methoxyphenyl)-4H-chromen-4-one	1.62682	1.53889	2.00624	1.44895	1.31708	1.90442
Succinic acid	1.61136	1.62628	2.06081	1.41154	1.52192	1.48467
3-oxoglycyrrhetinic acid	1.60303	1.61512	1.11555	1.54212	2.18413	1.73052
TDP-2	1.60064	1.58438	1.40836	1.43324	1.38187	1.55629
Methylsuccinic acid	1.58869	1.95713	1.22606	1.43104	1.83378	1.13635
Taurine	1.58749	1.61754	1.10236	1.27009	1.51307	1.43456
4-(Acetoxymethyl)-7-(chloromethyl)-7-hydroxy-1,6,7,7a-tetrahydrocyclopenta[c]pyran-1,6-diyl bis(3-methylbutanoate)	1.57417	1.81433	1.21635	1.48846	1.20269	1.20323
Eslicarbazepine	1.57405	1.6582	1.06472	1.37713	1.15257	1.21096
acenocoumarol	1.57346	1.76952	1.84486	1.38234	1.18541	2.06067
VA9621800	1.57331	1.63989	1.30565	1.399	1.6422	2.33884
Kandelin A2	1.57034	1.55181	1.07681	1.38373	1.13082	1.05232
Isofraxidin	1.56788	1.63953	2.43656	1.40536	1.53443	1.89523
Diproqualone	1.56698	1.39684	1.19726	1.67538	1.34925	1.38609
ergosine	1.56383	1.50442	1.65086	1.40367	1.24703	1.78445
Heliomycin	1.56321	1.49871	1.10322	1.22445	1.60182	1.26062
p-dimethylinamyl benzoate	1.56275	1.67378	1.198	1.67472	1.32969	1.02467
Hordenine	1.562	1.6854	2.06599	1.26057	1.45327	2.29225
Juniperic acid	1.55358	1.55806	1.89506	2.46653	1.40815	1.11802
Zinnolide	1.54883	1.55952	1.17431	1.46889	1.69438	1.09232
Triethyl citrate	1.5417	1.62787	1.82448	1.46939	1.05947	1.40689
Caffeic acid 3-sulfate	1.54155	1.52534	1.14255	1.50961	1.63255	1.09622
estrofurate	1.54035	1.80413	1.30171	1.69216	1.09075	1.01912
Bilirubin diglucuronide	1.53773	1.4231	1.19388	1.44989	1.02232	1.05412
N-DESISOPROPYL DELAVIRDINE	1.53714	1.46583	1.45757	1.34836	1.1093	1.78263
asn-asn	1.51939	1.48124	1.3231	1.72252	1.21868	1.38134
gamma-Aminobutyric acid	1.51914	1.48495	1.21626	1.11907	1.6145	1.67963
2'-Deoxyinosine	1.51768	2.08908	1.10205	1.70441	1.01588	1.00784
Enalaprilat	1.51339	1.73485	1.53511	1.60954	1.39873	1.04228
MFCD00060079	1.51127	1.41666	2.59709	1.09325	1.04176	1.02329
5722	1.51108	1.39836	1.02399	1.12233	1.84628	1.25937
TU4153400	1.50643	1.51554	1.29685	1.67212	1.26238	1.55823
Nifedipine	1.50234	1.65718	1.84151	1.19339	1.81006	1.262
Eicosapentaenoic acid	1.50165	1.77644	1.4065	1.48571	1.326	1.62513
protoporphyrinogen	1.49897	1.70319	1.13422	1.55372	1.11935	1.48296
asn-val	1.49685	1.52718	1.67096	1.29272	1.54408	1.27988
N-Acetylneuraminic acid	1.48967	1.63615	1.09797	1.20188	1.31961	1.14277
Diphenolic acid	1.48779	1.39925	1.48476	1.31597	1.06869	1.67989
IN00295	1.48023	1.56441	1.15496	1.47945	2.13584	1.39169
Traumatic Acid	1.47981	2.14868	1.28316	1.65485	1.00717	1.24129
N-(3-Carboxypropanoyl)-5-hydroxynorvaline	1.47006	1.48853	1.25768	1.48098	1.44181	1.19567
Oxprenolol	1.46968	1.55748	1.05573	1.39394	1.2746	1.16077
5388	1.4642	1.58139	1.67441	1.28056	1.06827	1.6756
12-(3-C-Carboxy-2,5-dideoxy-L-threo-pentofuranosyl)-12,13-dihydro-5H-indolo[2,3-a]pyrrolo[3,4-c]carbazol-7-ol	1.46128	1.52142	1.33706	1.11864	1.399	1.3473
Propylparaben	1.46078	1.43375	1.25902	1.64825	1.17582	1.44854
(E)-p-coumaric acid	1.46066	1.43923	1.25127	1.63411	1.13467	1.47513
N(2)-succinyl-L-arginine	1.45809	1.29975	1.19012	1.58591	1.26616	1.6482
(2E)-5-methyl-2-phenylhex-2-enal	1.45616	1.28299	1.24912	1.23455	1.37217	1.07227
Nafamostat	1.45353	1.56789	1.2027	1.40906	1.57677	1.63256
Cascarillin	1.45102	1.5152	1.02447	1.27963	2.11214	1.30874
Phosphoryethanolamine	1.44733	1.52902	1.16436	1.13242	1.34197	1.78552
SL4860000	1.44675	1.60411	1.82437	1.47384	1.20484	1.45438
Capryloylglycine	1.44528	1.41979	1.21589	1.64163	1.15736	1.45706
thymine glycol	1.44508	1.42102	1.22345	1.63859	1.15947	1.47466
Ethopabate	1.44501	1.45248	1.02578	1.0976	1.41491	1.2018
cis-trihomoaconitic acid	1.44408	1.4218	1.29562	1.61273	1.1612	1.46488
benzarone	1.44132	1.40771	4.41291	1.47997	1.32688	1.69222
hexamidine	1.4403	1.14764	1.13095	1.35766	1.44356	1.24664
Phytosphingosine	1.43578	1.39433	1.48182	1.56935	2.23388	1.05356
3-(2-Hydroperoxy-2-propanyl)-8-isobutyryl-9-methyl-6,10-bis(3-methyl-2-buten-1-yl)-9-(4-methyl-3-penten-1-yl)-4-oxatricyclo[6.3.1.0~1,5~]dodec-5-ene-7,12-dione	1.43417	1.61318	1.3099	1.52032	1.23251	1.00832
estriol succinate	1.43127	1.44445	1.12738	1.1343	1.34759	1.32083
Methyl (6aR,10aR)-6a,10a,12-trihydroxy-3,8-dimethoxy-1-methyl-6,7,10,11-tetraoxo-6,6a,7,10,10a,11-hexahydro-2-tetracenecarboxylate	1.42769	1.36836	1.16219	1.24609	1.18975	1.49661
Norethisterone enanthate	1.42703	1.52239	1.3112	1.51344	1.2041	1.23802
Ozagrel	1.42698	1.43625	1.56869	1.24619	1.23753	1.24555
Nebivolol	1.42391	1.61768	1.13011	1.55819	1.92481	1.06536
(.+/-.)-Laudanosine	1.42327	1.45824	1.76828	1.17016	1.6205	1.90694
lycopsamine	1.41843	1.6823	1.31403	1.40551	1.2393	1.40148
N6,N6,N6-Trimethyl-L-lysine	1.41834	1.5045	1.62934	1.23855	1.0105	1.42078
ELLIPTICINE	1.41748	1.38584	1.30204	1.54296	1.20867	1.58643
Picolinic acid	1.41627	1.40805	1.26918	1.55683	1.19546	1.52878
Diethyl sulfate	1.41416	1.38526	1.18514	1.58209	1.1839	1.49511
Phloionolic acid	1.41181	1.54466	1.10698	1.19578	1.23587	1.60247
5-Hydroxyindole-3-acetic acid	1.40794	1.28086	1.0428	1.61285	1.20348	1.17939
7209	1.40518	1.39542	1.32638	1.51045	1.14889	1.3706
N-Acetylornithine	1.40411	1.39944	1.16207	1.57362	1.13036	1.42345
temelastine	1.39776	1.3771	1.20617	1.56854	1.17725	1.5879
3044	1.39754	1.43721	1.44321	1.45113	1.22106	1.65236
2-{[(Hexadecyloxy)(hydroxy)phosphoryl]oxy}-N,N,N-trimethylethanaminium	1.39445	1.43388	1.04172	1.47335	1.49342	1.03885
7,8-dihydro-8-oxoguanine	1.39217	1.51725	1.51959	1.68605	1.95101	1.00532
AF4878000	1.38873	1.3758	1.23056	1.56173	1.18349	1.46483
gln-pro	1.38424	1.35123	1.25606	1.46238	1.33007	1.44504
1,4-Cyclohexanediylbis[N-(2-chlorobenzyl)methanamine]	1.38279	1.4068	1.23884	1.22229	2.42141	1.71814
10'-apo-beta-carotenal	1.38209	1.44081	2.42986	1.37423	1.22024	2.0828
1,3,5-Heptatriene	1.38096	1.4566	1.00681	1.0991	1.04698	1.96963
PG(18:3(6Z,9Z,12Z)/22:6(4Z,7Z,10Z,13Z,16Z,19Z))	1.37976	1.48552	1.26268	1.08251	1.1268	1.28004
5-[(2E)-2-(3-Carboxy-4-oxo-2,5-cyclohexadien-1-ylidene)hydrazino]-2-(sulfooxy)benzoic acid	1.3787	1.35486	1.15414	1.5401	1.15176	1.47845
14-Chloro-5,15-dihydroxy-2,9,26-trimethyl-3,19,23,28-tetraoxaoctacyclo[16.9.1.1~18,27~.0~1,5~.0~2,24~.0~8,17~.0~9,14~.0~21,26~]nonacos-11-ene-4,10,22,29-tetrone	1.37865	1.35002	1.2309	1.54492	1.10011	1.38103
3-Phenylpropanoic acid	1.37855	1.29725	1.3586	1.50793	1.20264	1.50358
MFCD00065806	1.37491	1.359	1.35553	1.51995	1.08664	1.5352
Cyclamic acid	1.36731	1.44259	1.02255	1.16512	2.07575	1.39693
Isoleucylasparagine	1.36689	1.34978	1.28049	1.53841	1.10781	1.43465
Bromazine	1.35913	1.43537	1.11191	1.2883	1.74974	1.09329
UNII:WR1WPI7EW8	1.35683	1.56037	1.12958	1.28718	1.09294	1.47086
N-[4-(4-Chlorophenyl)butyl]-N,N-diethyl-1-heptanaminium	1.35465	1.35223	1.19192	1.5513	1.08807	1.45404
5-Hexyl-2-oxotetrahydro-3-furancarboxylic acid	1.35403	1.7915	1.16623	1.68825	1.3664	1.0072
Talinolol	1.34892	1.33038	1.4277	1.40116	1.18186	1.44125
Thioinosinic acid	1.34819	1.45424	1.63532	1.28398	1.32412	1.16915
1-methyl-1,2,3,4-tetrahydro-beta-carboline-3-carboxylic acid	1.34384	1.29637	1.19987	1.34542	1.37185	1.54262
Flavin mononucleotide	1.34144	1.46565	1.04302	1.0811	1.11996	1.32524
(2R)-3-{[(2-Aminoethoxy)(hydroxy)phosphoryl]oxy}-2-(icosanoyloxy)propyl icosanoate	1.33689	1.33476	1.64912	1.22126	1.24345	1.0841
1,3-Bis[(6Z,9Z,12Z)-6,9,12-octadecatrienoyloxy]-2-propanyl (9Z,12Z)-9,12-nonadecadienoate	1.33655	1.4603	1.02056	1.3195	1.21712	1.434
5-Phospho-beta-D-ribosylamine	1.33632	1.29287	1.11242	1.5291	1.08579	1.27982
(5alpha,7E)-7-Benzylidene-17-(cyclopropylmethyl)-3,14-dihydroxy-4,5-epoxymorphinan-6-one	1.33021	1.31258	1.40392	1.46861	1.05518	1.4439
gemeprost	1.32203	1.31667	2.35783	1.25669	1.05442	1.27772
4-(Stearoylamino)butanoic acid	1.31999	1.54578	1.78478	1.71452	1.1821	1.06277
Rehmaionoside A	1.3111	1.31394	1.10618	1.42923	1.12526	1.5781
Skatole	1.30431	1.15116	1.24592	1.34533	1.25854	1.83808
Dihydrostreptomycin	1.30229	1.20487	2.82466	1.41116	1.19042	1.37436
Prunin	1.3009	1.47434	1.62565	1.29672	1.05725	1.45959
(1S,3S,12S,14R,27S)-12-Hydroxy-1,3-dimethyl-2,5,15,23,25-pentaazaheptacyclo[12.10.2.1~2,5~.0~6,11~.0~12,27~.0~15,24~.0~17,22~]heptacosa-6,8,10,17,19,21,23-heptaene-4,16,26-trione	1.29224	1.3354	1.04922	1.32004	1.13991	1.31274
1-arachidonoyl-sn-glycero-3-phosphoethanolamine	1.28847	1.49825	1.11662	1.15088	1.03781	1.4519
tebipenem pivoxil	1.28237	1.40789	1.20798	1.32376	1.28851	1.49352
L-gamma-Glutamyl-S-{5-[(2S)-2-amino-2-carboxyethyl]-2,3-dihydroxyphenyl}-L-cysteinylglycine	1.28201	1.31694	1.47792	1.32126	1.11185	1.69849
3-hydroxy-L-glutamic acid	1.28147	1.41205	1.05203	1.14341	1.01017	1.17311
(1S,2R,5S)-2-Isopropyl-5-methylcyclohexyl 3-oxobutanoate	1.2809	1.55997	1.75082	1.18522	1.21092	2.08454
Rebamipide	1.27996	1.23468	1.74915	1.38076	1.20493	1.6854
Cefazaflur	1.2781	1.12994	1.12536	1.51252	3.39667	1.93791
Arachidic acid	1.27383	1.00933	1.06216	1.3717	1.04375	1.29929
Homocysteine thiolactone	1.26899	1.34436	1.10038	1.19536	1.271	2.13437
3-Demethylubiquinone-9	1.26601	1.44681	1.26693	1.09846	1.25224	2.18166
Semagacestat	1.26391	1.16948	1.04131	1.16901	1.34403	1.04699
Reboxetine	1.2622	1.41346	1.24197	1.63769	2.15063	1.23572
7-{[(2E)-7-Chloro-6-hydroxy-3,7-dimethyl-2-octen-1-yl]oxy}-2H-chromen-2-one	1.26043	1.29789	1.9507	1.03493	1.19774	1.11562
Galeterone	1.26035	1.27197	1.58289	1.06745	1.42666	1.84358
4-Deoxy-5-C-(3,5-di-sec-butyl-1-cyclopenten-1-yl)pentonic acid	1.26003	1.45084	1.01562	1.25141	1.10544	1.04952
Araloside A	1.2573	1.27201	1.27158	1.32885	1.07319	1.42926
12-Deoxyoligomycin A	1.2537	1.34575	2.25438	1.39339	1.2775	1.57245
4-(2-Carboxy-1-azetidinyl)-N-(3-carboxy-3-hydroxypropyl)threonine	1.24481	1.38275	1.16067	1.35799	1.32394	1.10412
3545	1.23161	1.2464	1.07701	1.3203	1.0712	1.28205
(6Z)-4,9,11-Triacetoxy-3a-hydroxy-2,5,8,8,12-pentamethyl-2,3,3a,4,5,8,9,10,11,13a-decahydro-1H-cyclopenta[12]annulen-1-yl benzoate	1.22917	1.47878	1.10954	1.0662	1.05316	1.66922
Hexaric acid	1.2283	1.3953	1.76052	1.08255	1.04921	1.93167
N-(3-Chloro-4-morpholinophenyl)-6-oxo-1,4,5,6-tetrahydro-3-pyridazinecarboxamide	1.22171	1.35949	1.93376	1.07105	1.03521	1.74012
Viloxazine	1.22098	1.63787	2.63251	1.32598	1.19875	1.41042
Minaxolone	1.21894	1.20367	1.10559	1.13848	1.01678	1.54098
2128	1.20991	1.21152	1.13475	1.32727	1.03892	1.26622
kinamycin D	1.206	1.37811	1.18217	1.07511	1.15149	1.32992
5-Aminovaleric acid	1.20553	1.38323	1.02454	1.16721	1.0529	1.11688
(1S,4S,5S,16S,19R,23R)-4,5,24,24-Tetramethyl-25,26-dioxa-7-azaheptacyclo[21.2.1.0~1,20~.0~4,19~.0~5,16~.0~6,14~.0~8,13~]hexacosa-6(14),8,10,12,20-pentaen-22-one	1.20339	1.22392	1.03023	1.20212	1.00388	1.18344
1-linolenoyl-sn-glycero-3-phosphate	1.20179	1.32119	1.02961	1.12443	1.09275	1.44235
Perchloric acid	1.20168	1.22766	1.43184	1.23039	1.14884	1.56173
Ethyl Linoleate	1.18838	1.33022	1.18839	1.18052	1.23702	1.91527
4,4-Difluoropregn-5-ene-3,20-dione	1.1768	1.18991	1.37494	1.17407	1.31281	1.46779
337	1.15949	1.15615	1.00812	1.11752	1.07495	1.31355
TB8545000	1.14179	1.36002	1.10608	1.05844	1.0176	1.19111
Myristaldehyde	1.13534	1.10902	1.08893	1.21775	1.13774	1.23069
Picloxydine	1.13459	1.17558	1.22238	1.08348	1.11404	1.5949
3-(7'-Hydroxy-4b',8',8',10a'-tetramethyl-5-oxotetradecahydro-2'H-spiro[furan-3,1'-phenanthren]-2'-yl)-1-(4-methyl-5-oxotetrahydro-2-furanyl)-2-butanyl acetate	1.11237	1.05643	1.11256	1.0234	1.33864	1.25202
Ungeremine	1.10671	1.40088	1.53139	1.93388	1.16266	1.2058
Tetrahydrodeoxycorticosterone	1.08963	1.26903	1.57336	1.01283	1.09666	1.72654
Asp-lys	1.05913	1.14779	1.15869	1.01391	1.636	1.04251
Uplandicine	1.05832	1.02411	1.00908	1.0738	1.21219	1.75484
Glycolic acid	1.0379	1.16386	1.16423	1.04496	1.03395	2.22325
4-Methoxy-1H,1'H-2,2'-bipyrrole-5-carbaldehyde	1.02402	1.11535	1.52275	1.08771	1.16118	1.05551
Decoquinate	1.01607	2.0172	1.24753	1.77678	1.02065	1.13674
