# Supplementary material for: Positive mood-related gut microbiota in a long-term closed environment: a multiomics study based on the “Lunar Palace 365” experiment
Source: Microbiome. 2023 Apr 24;11:88. doi: 10.1186/s40168-023-01506-0 (PMC10124008; doi:10.1186/s40168-023-01506-0)
Supplement: Supplementary file 19 — Additional file 18: Table S6. Physical examination items for crewmembers before and after experiment. [file 40168_2023_1506_MOESM18_ESM.xlsx]

## Sheet: Table S1 Physical examination i
Table S6 Physical examination items for crewmembers before and after experiment
Number	Physical examination items
1	General examination
2	Internal medicine examination
3	Surgical examination
4	Ophthalmology examination
5	ENT examination
6	Blood routine examination
7	Blood group identification
8	Urine routine examination
9	Urine microalbumin (quantitative)
10	Stool routine and occult blood examination
11	Liver function 12 items test
12	Renal function 3 items test
13	Lipid 4 items test
14	Fasting blood glucose
15	Glycated hemoglobin test
16	Fasting insulin test(INS)
17	Hepatitis B 5 items test
18	Hepatitis C antibody test
19	Syphilis antibody test
20	HIV antibody test
21	Erythrocyte sedimentation rate test(ESR)
22	Rheumatism 2 items test
23	C-reactive protein test
24	25 hydroxyvitamin D
25	Alpha fetoprotein test (AFP)
26	Carcino-embryonic antigen test(CEA)
27	Thyroid function 5 items test
28	Electrocardiogram (ECG)
29	Abdominal ultrasound
30	Chest X-ray examination
31	Bone mineral density examination
32	Pulmonary function test
