# Supplementary material for: Positive mood-related gut microbiota in a long-term closed environment: a multiomics study based on the “Lunar Palace 365” experiment
Source: Microbiome. 2023 Apr 24;11:88. doi: 10.1186/s40168-023-01506-0 (PMC10124008; doi:10.1186/s40168-023-01506-0)
Supplement: Supplementary file 20 — Additional file 19: Table S7. Clinical description of the study participants. [file 40168_2023_1506_MOESM19_ESM.xlsx]

## Sheet: Sheet4
Supplementary Table S7 Clinical description of the study participants
Clinical description	Crewmembers
	A	B	C	D	E	F	G	H
Age (years)	25	29	25	30	25	25	27	26
Gender(Male/Female)	Female	Female	Male	Male	Female	Female	Male	Male
Height (cm)	1.59938	1.65404	1.79991	1.68918	1.62112	1.57003	1.84975	1.74042
Weight (Kg)	46.3	58	62.85	64.2	49.67	49.3	69.8	63.55
BMI	18.1	21.2	19.4	22.5	18.9	20	20.4	20.98
Feeding mode
Vegetarian	No	No	No	No	No	No	No	No
Non-Vegetarian	Yes	Yes	Yes	Yes	Yes	Yes	Yes	Yes
Medical history
Active infections within 1 month	No	No	No	No	No	No	No	No
Psychiatric diseases	No	No	No	No	No	No	No	No
Autoimmune diseases	No	No	No	No	No	No	No	No
Antibiotics use within 1 month	No	No	No	No	No	No	No	No
Probiotics use within 1 month	No	No	No	No	No	No	No	No
Psychotropics within 1 month	No	No	No	No	No	No	No	No
Family history
Depression	No	No	No	No	No	No	No	No
Schizophrenia	No	No	No	No	No	No	No	No
HAMD	4	5	4	4	5	5	4	4
*BMI: Body mass index; HAMD: Hamilton Depression Scale.
