# Supplementary material for: Positive mood-related gut microbiota in a long-term closed environment: a multiomics study based on the “Lunar Palace 365” experiment
Source: Microbiome. 2023 Apr 24;11:88. doi: 10.1186/s40168-023-01506-0 (PMC10124008; doi:10.1186/s40168-023-01506-0)
Supplement: Supplementary file 21 — Additional file 20: Table S8. Major nutrients intake during the “Lunar Palace 365” experiment. [file 40168_2023_1506_MOESM20_ESM.xlsx]

## Sheet: Sheet2
Supplementary Table S8 Major nutrients intake during the “Lunar Palace 365” experiment
Experimental Phase	Crewmembers	Plant Protein (g/d) (Mean ± SD)	Animal Protein (g/d) (Mean ± SD)	Fat (g/d) (Mean ± SD)	Carbs (g/d) (Mean ± SD)	Dietary fiber (g/d) (Mean ± SD)
Inside of LP1	Female(A/B/E/F)	57.3±3.3**	15.0±0.9**	41.4±2.2	262.1±12.1	41.1±1.7**
	Male(C/D/G/H)	77.1±4.68*	19.4±0.6*	54.5±2.9	351.9±14.1	55.1±2.6**
Outside of LP1	Female(A/B/E/F)	36.5±8.5	33.6±6.9	45.1±9.9	262.1±56.7	18.2±2.8
	Male(C/D/G/H)	58.8±15.8	35.4±7.2	61.8±15.3	355.4±80.3	25.5±3.5
Differences between the groups were evaluated with One-way repeated measures ANOVA, Values are mean ± SEM.* P<0.05, ** P<0.01.
